# Supplementary material for: Effects of the Cryptochrome CryB from Rhodobacter sphaeroides on Global Gene Expression in the Dark or Blue Light or in the Presence of Singlet Oxygen
Source: PLoS One. 2012 Apr 5;7(4):e33791. doi: 10.1371/journal.pone.0033791 (PMC3320616; doi:10.1371/journal.pone.0033791)
Supplement: Table S1 — Rhodobacter sphaeroides transcriptome data under various conditions. The whole transcriptome dataset is added in the supporting material. Genes are sorted by their corresponding gene annotations (RSP number). A-values in green reached the internally set A-value criteria, following MA blots, normalized by loess. Ratios were calculated between the cryB deletion mutant and R. sphaeroides wild type. Arrows indicate an increased or reduced gene expression in the cryB deletion mutant compared to the wild type (under corresponding conditions). Mean values were calculated from two (blue light, singlet oxygen) or three arrays (non-stressed) including each RNA pools of three independet, biological repeats. More than one value for the same gene indicates different probes on the chip (see probe name). Singlet oxygen, blue light and non-stress experiments were performed as described in material and methods. Microarray data is published on Gene Expression Omnibus (http://www.ncbi.nlm.nih.gov/geo/), GEO accession number GSE33556. (XLS) [file pone.0033791.s002.xls]

## Sheet: microarray data Frühwirth 2011
Supporting material Table S1
Genes are sorted by their corresponding gene annotations (RSP number). A values in green reach the internally set A value criteria, following MA blots, normalized by loess.
Ratios are calculated between the cryB deletion mutant and R. sphaeroides wild type. Arrows indicate an increased or reduced gene expression in the cryB deletion mutant compared to the wild type
(under corresponding conditions). Mean values are calculated from two (blue light, singlet oxygen) or three arrays (non-stressed) including each RNA pools of three independent, biological repeats.
More than one value for the same gene indicate different probes on the chip (see probe name). Singlet oxygen, blue light and non-stress experiments were performed as described in material and methods.
Microarray data is published on Gene Expression Omnibus (http://www.ncbi.nlm.nih.gov/geo/), GEO accession number GSE33556.
			A-value			Ratio (mean value)
systematic	RSP	name	CryB 1O2	CryB blue	CryB non-stress	CryB 1O2	CryB blue	CryB non-stress	description		probe name
640071199	RSP_0002	spbB	12.4552	12.4552	12.4552	0.599656	0.738255	1.00238	Histone-like nucleoid-structuring protein H-NS		CUST_5662_PI417174124
640071199	RSP_0002	spbB	17.2519	17.3983	14.326	0.446033	0.718878	1.17897	Histone-like nucleoid-structuring protein H-NS		CUST_5663_PI417174124
640071199	RSP_0002	spbB	11.5449	13.5311	9.56943	0.664803	0.679253	1.12975	Histone-like nucleoid-structuring protein H-NS		CUST_5664_PI417174124
640071200	RSP_0003	0	6.1674	7.4688	7.50326	0.615893	0.174532	1.59374	putative site-specific recombinase		CUST_5665_PI417174124
640071200	RSP_0003	0	7.58171	7.96553	7.53335	0.664266	0.305632	1.87848	putative site-specific recombinase		CUST_5666_PI417174124
640071200	RSP_0003	0	10.718	11.1978	8.35255	0.726957	0.823205	1.56999	putative site-specific recombinase		CUST_5667_PI417174124
640071201	RSP_0004	0	6.97399	8.30138	7.90405	1.13004	1.18259	1.53124	hypothetical protein		CUST_5668_PI417174124
640071201	RSP_0004	0	9.97813	11.1724	9.12931	0.68928	1.06209	1.73636	hypothetical protein		CUST_5669_PI417174124
640071201	RSP_0004	0	---	8.30186	7.90346	-2.57305	0.35601	1.90986	hypothetical protein		CUST_5670_PI417174124
640071202	RSP_0005	guaA	10.9212	12.9529	9.19777	0.589063	0.378965	0.878891	GMP synthase (glutamine-hydrolyzing)( EC:6.3.5.2 )		CUST_5671_PI417174124
640071202	RSP_0005	guaA	11.0009	12.3842	8.60907	0.761863	0.514886	1.15182	GMP synthase (glutamine-hydrolyzing)( EC:6.3.5.2 )		CUST_5672_PI417174124
640071202	RSP_0005	guaA	11.0747	12.8662	9.65277	0.61399	0.46222	1.21055	GMP synthase (glutamine-hydrolyzing)( EC:6.3.5.2 )		CUST_5673_PI417174124
640071203	RSP_0006	0	8.9593	11.2582	8.55988	0.668489	0.491452	1.05356	possible transporter, DMT superfamily		CUST_5674_PI417174124
640071203	RSP_0006	0	10.4775	9.80889	8.78934	0.641954	0.316285	1.17808	possible transporter, DMT superfamily		CUST_5675_PI417174124
640071203	RSP_0006	0	11.7676	12.3962	9.8557	0.816019	0.83035	1.2722	possible transporter, DMT superfamily		CUST_5676_PI417174124
640071204	RSP_0007	0	12.0739	13.5113	10.2789	0.479285	0.479413	1.13513	putative outer membrane protein		CUST_5677_PI417174124
640071204	RSP_0007	0	11.4575	13.0485	10.214	0.476225	0.43278	1.05836	putative outer membrane protein		CUST_5678_PI417174124
640071204	RSP_0007	0	11.9637	13.6269	11.1323	0.42887	0.413921	1.23889	putative outer membrane protein		CUST_5679_PI417174124
640071205	RSP_0008	0	9.08257	10.8498	7.84032	1.13191	0.718884	2.25958	possible transporter, DME family, DMT superfamily		CUST_5680_PI417174124
640071205	RSP_0008	0	12.8313	13.4573	9.97509	1.03204	1.45544	3.27581	possible transporter, DME family, DMT superfamily		CUST_5681_PI417174124
640071205	RSP_0008	0	9.54869	10.2874	8.03455	0.862251	0.579705	1.71507	possible transporter, DME family, DMT superfamily		CUST_5682_PI417174124
640071206	RSP_0009	0	9.67638	10.6908	8.58895	0.591156	0.440698	1.19319	hypothetical protein		CUST_5683_PI417174124
640071206	RSP_0009	0	11.5703	12.1196	9.05198	0.922098	0.836739	1.21695	hypothetical protein		CUST_5684_PI417174124
640071206	RSP_0009	0	10.4008	11.3515	8.96043	0.690772	0.738781	1.46856	hypothetical protein		CUST_5685_PI417174124
640071207	RSP_0010	0	10.1584	10.6713	9.08304	0.629047	0.506881	1.47994	homoserine O-succinyltransferase( EC:2.3.1.46 )		CUST_5686_PI417174124
640071207	RSP_0010	0	9.64044	11.0815	9.16264	0.694143	0.639555	1.47408	homoserine O-succinyltransferase( EC:2.3.1.46 )		CUST_5687_PI417174124
640071207	RSP_0010	0	12.9084	12.9423	8.93561	0.899377	1.07881	1.59555	homoserine O-succinyltransferase( EC:2.3.1.46 )		CUST_5688_PI417174124
640071208	RSP_0011	0	11.7524	9.56808	8.72108	0.61301	0.44611	1.37497	Predicted hydrolase or acyltransferase (alpha/beta hydrolase)		CUST_5689_PI417174124
640071208	RSP_0011	0	13.36	12.729	9.88848	0.741408	0.808314	1.10782	Predicted hydrolase or acyltransferase (alpha/beta hydrolase)		CUST_5690_PI417174124
640071208	RSP_0011	0	10.1341	11.6043	7.88846	0.641693	0.639046	1.30128	Predicted hydrolase or acyltransferase (alpha/beta hydrolase)		CUST_5691_PI417174124
640071209	RSP_0013	0	12.1838	11.88	9.76982	0.568593	0.477776	1.25389	hypothetical protein		CUST_5692_PI417174124
640071209	RSP_0013	0	12.6705	12.1913	9.56761	0.628875	0.414775	1.12208	hypothetical protein		CUST_5693_PI417174124
640071209	RSP_0013	0	12.6454	13.2277	10.6762	0.711197	0.998493	1.86198	hypothetical protein		CUST_5694_PI417174124
640071210	RSP_0014	0	8.67947	8.28893	7.61599	0.833845	4.03431	1.61911	transcriptional regulator, TetR family		CUST_5695_PI417174124
640071210	RSP_0014	0	12.1388	13.3851	8.99783	0.748344	0.721414	1.39307	transcriptional regulator, TetR family		CUST_5696_PI417174124
640071210	RSP_0014	0	13.264	12.1548	8.80648	0.671893	0.709224	1.39394	transcriptional regulator, TetR family		CUST_5697_PI417174124
640071211	RSP_0015	0	10.1667	11.9527	8.86518	0.670534	0.52035	1.01719	ABC spermidine/putrescine transporter, ATPase subunit		CUST_5698_PI417174124
640071211	RSP_0015	0	10.3207	12.3074	9.48375	0.713361	0.659168	1.10069	ABC spermidine/putrescine transporter, ATPase subunit		CUST_5699_PI417174124
640071211	RSP_0015	0	12.395	13.4009	9.9204	0.74586	0.677669	1.15984	ABC spermidine/putrescine transporter, ATPase subunit		CUST_5700_PI417174124
640071212	RSP_0016	0	7.1959	11.5707	8.11556	1.06334	0.444901	1.00856	ABC spermidine/putrescine transporter, inner membrane subunit		CUST_5701_PI417174124
640071212	RSP_0016	0	8.90204	10.3745	8.14146	0.507861	0.355859	1.5639	ABC spermidine/putrescine transporter, inner membrane subunit		CUST_5702_PI417174124
640071212	RSP_0016	0	9.53529	11.0691	8.68393	0.686873	0.421924	1.09414	ABC spermidine/putrescine transporter, inner membrane subunit		CUST_5703_PI417174124
640071213	RSP_0017	0	12.8642	13.7374	9.92697	1.01145	1.15486	1.6446	ABC spermidine/putrescine transporter, inner membrane subunit		CUST_5704_PI417174124
640071213	RSP_0017	0	9.86184	11.4921	9.26354	0.44107	0.29643	0.839478	ABC spermidine/putrescine transporter, inner membrane subunit		CUST_5705_PI417174124
640071213	RSP_0017	0	9.55886	11.9341	8.81188	0.458935	0.34712	1.07696	ABC spermidine/putrescine transporter, inner membrane subunit		CUST_5706_PI417174124
640071214	RSP_0018	0	9.84107	11.024	8.72347	0.830216	0.441687	1.5184	Putative transcriptional regulator, gntR family		CUST_5707_PI417174124
640071214	RSP_0018	0	13.0404	13.8314	10.4398	0.651381	0.878271	1.4106	Putative transcriptional regulator, gntR family		CUST_5708_PI417174124
640071214	RSP_0018	0	10.5395	11.2459	9.05509	0.885392	0.802052	1.98029	Putative transcriptional regulator, gntR family		CUST_5709_PI417174124
640071215	RSP_0019	0	12.8194	14.0961	10.8159	0.518381	0.406433	1.53421	hypothetical protein		CUST_5710_PI417174124
640071215	RSP_0019	0	13.6536	14.8919	11.4597	0.620856	0.535826	1.33706	hypothetical protein		CUST_5711_PI417174124
640071215	RSP_0019	0	13.5364	15.0446	11.5869	0.568396	0.513108	1.27793	hypothetical protein		CUST_5712_PI417174124
640071216	RSP_0020	0	7.78612	9.10849	7.81516	0.777634	0.775134	1.26362	hypothetical protein		CUST_5713_PI417174124
640071216	RSP_0020	0	7.42386	8.25045	7.81356	0.448992	0.291893	1.8475	hypothetical protein		CUST_5714_PI417174124
640071216	RSP_0020	0	12.1573	12.4696	9.50158	0.720628	0.869655	1.74188	hypothetical protein		CUST_5715_PI417174124
640071217	RSP_0021	rpsI	13.7753	14.3387	10.8248	0.546429	0.553939	0.807809	30S ribosomal protein S9		CUST_5716_PI417174124
640071217	RSP_0021	rpsI	12.2676	13.197	9.79719	0.593868	0.573614	0.880181	30S ribosomal protein S9		CUST_5717_PI417174124
640071217	RSP_0021	rpsI	13.3737	14.7308	10.3393	0.527335	0.509106	0.79612	30S ribosomal protein S9		CUST_5718_PI417174124
640071218	RSP_0022	0	13.9418	14.4631	10.8577	0.574436	0.58703	0.929103	50S ribosomal protein L13		CUST_5719_PI417174124
640071218	RSP_0022	0	13.4032	15.0509	10.7784	0.485475	0.522941	0.772105	50S ribosomal protein L13		CUST_5720_PI417174124
640071218	RSP_0022	0	14.0649	14.9624	11.0198	0.501357	0.529047	0.797309	50S ribosomal protein L13		CUST_5721_PI417174124
640071220	RSP_0024	rfbC	11.1316	12.2055	8.98988	0.673133	0.749004	1.39669	Putative dTDP-4-dehydrorhamnose 3,5-epimerase (dTDP-L-rhamnose synthetase)( EC:5.1.3.13 )		CUST_5725_PI417174124
640071220	RSP_0024	rfbC	11.7095	12.5142	8.8803	0.64482	0.694495	1.19378	Putative dTDP-4-dehydrorhamnose 3,5-epimerase (dTDP-L-rhamnose synthetase)( EC:5.1.3.13 )		CUST_5726_PI417174124
640071220	RSP_0024	rfbC	10.8687	12.1856	9.09638	0.62476	0.636959	1.34437	Putative dTDP-4-dehydrorhamnose 3,5-epimerase (dTDP-L-rhamnose synthetase)( EC:5.1.3.13 )		CUST_5727_PI417174124
640071221	RSP_0025	0	10.2735	11.7563	8.53721	0.558587	0.418289	0.94655	probable NAD(P)-dependent oxidoreductase		CUST_5728_PI417174124
640071221	RSP_0025	0	11.4999	12.682	9.43228	0.644873	0.498669	0.925939	probable NAD(P)-dependent oxidoreductase		CUST_5729_PI417174124
640071221	RSP_0025	0	10.8283	12.1371	9.35292	0.690351	0.585108	1.26981	probable NAD(P)-dependent oxidoreductase		CUST_5730_PI417174124
640071222	RSP_0026	0	10.6383	12.1433	9.80404	0.547721	0.42544	0.652139	Probable epimerase/dehydratase		CUST_5731_PI417174124
640071222	RSP_0026	0	12.8894	13.6127	10.7223	0.730148	0.736986	0.883036	Probable epimerase/dehydratase		CUST_5732_PI417174124
640071222	RSP_0026	0	12.4555	13.9635	10.2069	0.678159	0.595369	1.12877	Probable epimerase/dehydratase		CUST_5733_PI417174124
640071223	RSP_0027	0	9.38149	9.04193	7.74295	0.693792	0.530867	2.2769	hypothetical protein		CUST_5734_PI417174124
640071223	RSP_0027	0	14.3592	14.8991	12.1458	0.774193	1.05652	1.65934	hypothetical protein		CUST_5735_PI417174124
640071223	RSP_0027	0	9.72468	9.62504	8.95898	1.01562	0.741721	2.23327	hypothetical protein		CUST_5736_PI417174124
640071224	RSP_0028	0	8.13571	8.98729	7.15521	0.953006	0.832621	2.92936	short chain dehydrogenase		CUST_5737_PI417174124
640071224	RSP_0028	0	---	7.48056	7.70507	-2.46668	0.409121	1.61711	short chain dehydrogenase		CUST_5738_PI417174124
640071224	RSP_0028	0	8.90266	10.1756	7.82019	0.993971	0.850768	1.72533	short chain dehydrogenase		CUST_5739_PI417174124
640071225	RSP_0029	0	11.7963	11.1996	8.61817	0.479754	0.622837	1.51722	acetyl-CoA hydrolase/transferase family protein		CUST_5740_PI417174124
640071225	RSP_0029	0	8.49119	9.23824	9.20512	0.297858	0.622815	1.83534	acetyl-CoA hydrolase/transferase family protein		CUST_5741_PI417174124
640071225	RSP_0029	0	10.9768	11.849	9.76166	0.7371	1.05392	1.85588	acetyl-CoA hydrolase/transferase family protein		CUST_5742_PI417174124
640071226	RSP_0030	0	12.947	14.8178	10.0473	0.681499	0.526255	1.02224	PAS sensor diguanylatecyclase/phosphodiesterase		CUST_5743_PI417174124
640071226	RSP_0030	0	11.2728	14.3017	8.78404	0.59694	0.310283	1.13401	PAS sensor diguanylatecyclase/phosphodiesterase		CUST_5744_PI417174124
640071226	RSP_0030	0	13.8864	12.7863	10.1632	0.584439	0.316615	1.00618	PAS sensor diguanylatecyclase/phosphodiesterase		CUST_5745_PI417174124
640071229	RSP_0032	fliA	10.4277	11.9704	9.41097	0.405846	0.367912	1.19739	sigma factor FliA (Sigma-28 group, flagellar)		CUST_5752_PI417174124
640071229	RSP_0032	fliA	11.6432	11.8726	9.08518	0.658647	0.461022	1.70041	sigma factor FliA (Sigma-28 group, flagellar)		CUST_5753_PI417174124
640071229	RSP_0032	fliA	10.698	12.7186	8.19715	0.744227	0.524709	1.42261	sigma factor FliA (Sigma-28 group, flagellar)		CUST_5754_PI417174124
640071230	RSP_0033	0	7.6856	10.2243	7.2924	0.205432	0.229822	2.08507	hypothetical protein		CUST_5755_PI417174124
640071230	RSP_0033	0	9.16956	11.9967	7.92806	0.352714	0.413498	1.81026	hypothetical protein		CUST_5756_PI417174124
640071230	RSP_0033	0	9.70271	11.3793	8.29157	0.32934	0.348749	1.53092	hypothetical protein		CUST_5757_PI417174124
640071231	RSP_0034	flhA	8.09482	11.5376	7.85669	0.288311	0.232278	1.67852	flagellar biosynthesis protein, FlhA		CUST_5758_PI417174124
640071231	RSP_0034	flhA	12.0857	13.7714	9.99709	0.584074	0.648114	1.32281	flagellar biosynthesis protein, FlhA		CUST_5759_PI417174124
640071231	RSP_0034	flhA	9.89607	11.5611	8.93975	0.619931	0.566253	1.51331	flagellar biosynthesis protein, FlhA		CUST_5760_PI417174124
640071232	RSP_0035	0	8.97502	11.9982	8.6809	0.175809	0.335205	1.61084	hypothetical protein		CUST_5761_PI417174124
640071232	RSP_0035	0	9.08363	10.5669	8.26419	0.825438	0.550867	1.88289	hypothetical protein		CUST_5762_PI417174124
640071232	RSP_0035	0	8.98209	10.7053	7.82075	0.527772	0.34086	2.14282	hypothetical protein		CUST_5763_PI417174124
640071234	RSP_0036	flgA	---	---	7.64081	-0.746043	-0.00884404	2.37711	flagellar basal-body P-ring formation protein FlgA		CUST_5767_PI417174124
640071234	RSP_0036	flgA	---	8.6793	7.84031	-0.66064	0.109959	1.96147	flagellar basal-body P-ring formation protein FlgA		CUST_5768_PI417174124
640071234	RSP_0036	flgA	10.115	11.2545	8.13391	0.659984	0.417185	1.49418	flagellar basal-body P-ring formation protein FlgA		CUST_5769_PI417174124
640071235	RSP_0037	flgM	12.1903	15.5635	9.79958	0.406347	0.550113	1.23998	Putative FlgM, negative regulator of flagellin synthesis		CUST_5770_PI417174124
640071235	RSP_0037	flgM	10.5094	13.0898	8.191	0.293248	0.385948	1.03893	Putative FlgM, negative regulator of flagellin synthesis		CUST_5771_PI417174124
640071235	RSP_0037	flgM	13.4607	14.0569	10.7581	0.328333	0.498354	1.36288	Putative FlgM, negative regulator of flagellin synthesis		CUST_5772_PI417174124
640071240	RSP_0038	0	13.8242	14.7313	10.8954	0.842144	0.885811	1.75202	hypothetical protein		CUST_5785_PI417174124
640071240	RSP_0038	0	9.66395	11.8119	8.28497	0.240093	0.388175	1.33878	hypothetical protein		CUST_5786_PI417174124
640071240	RSP_0038	0	8.83177	10.8633	7.84816	0.264857	0.528346	2.56463	hypothetical protein		CUST_5787_PI417174124
640071241	RSP_0039	0	15.7687	14.8449	13.111	0.57789	0.843377	1.58187	hypothetical protein		CUST_5788_PI417174124
640071241	RSP_0039	0	13.5096	16.4795	9.89617	0.557077	0.672824	1.48373	hypothetical protein		CUST_5789_PI417174124
640071241	RSP_0039	0	11.6369	13.3424	8.66274	0.379688	0.593385	1.42375	hypothetical protein		CUST_5790_PI417174124
640071242	RSP_0040	fliS	11.2191	13.6962	8.31832	0.249064	0.473453	1.25089	putative flagellar protein FliS		CUST_5791_PI417174124
640071242	RSP_0040	fliS	10.4383	13.1573	8.18316	0.193054	0.451102	1.45807	putative flagellar protein FliS		CUST_5792_PI417174124
640071242	RSP_0040	fliS	12.5134	15.0548	9.16881	0.243943	0.479094	1.29102	putative flagellar protein FliS		CUST_5793_PI417174124
640071243	RSP_0041	0	9.86454	11.7169	8.57671	0.709056	0.489126	1.53306	hypothetical protein		CUST_5794_PI417174124
640071243	RSP_0041	0	13.7184	14.4683	10.9182	1.02896	0.945468	1.63212	hypothetical protein		CUST_5795_PI417174124
640071243	RSP_0041	0	9.9907	11.6103	8.82219	1.32717	1.51636	1.9724	hypothetical protein		CUST_5796_PI417174124
640071244	RSP_0042	cheA3	11.4161	12.6744	9.56206	0.284636	0.436413	1.12902	Chemotaxis histidine protein kinase, CheA3( EC:2.7.3.- )		CUST_5797_PI417174124
640071244	RSP_0042	cheA3	10.3838	14.1152	8.46469	0.41255	0.528771	0.978449	Chemotaxis histidine protein kinase, CheA3( EC:2.7.3.- )		CUST_5798_PI417174124
640071244	RSP_0042	cheA3	11.7258	12.7728	8.57528	0.600592	0.634436	1.67461	Chemotaxis histidine protein kinase, CheA3( EC:2.7.3.- )		CUST_5799_PI417174124
640071245	RSP_0043	cheY6	10.0271	12.9304	8.3017	0.242396	0.537777	0.974226	chemotaxis response regulator, CheY6		CUST_5800_PI417174124
640071245	RSP_0043	cheY6	11.894	14.0148	9.73487	0.382357	0.557108	1.20617	chemotaxis response regulator, CheY6		CUST_5801_PI417174124
640071245	RSP_0043	cheY6	9.75963	12.6503	8.28729	0.235699	0.51498	1.04687	chemotaxis response regulator, CheY6		CUST_5802_PI417174124
640071246	RSP_0044	tlpT	12.1021	14.0296	10.2917	0.496567	0.666534	1.37547	putative cytoplasmic chemoreceptor, TlpT		CUST_5803_PI417174124
640071246	RSP_0044	tlpT	10.2432	12.2933	7.94184	0.590112	0.506654	1.68823	putative cytoplasmic chemoreceptor, TlpT		CUST_5804_PI417174124
640071246	RSP_0044	tlpT	9.47071	11.874	7.88148	0.302982	0.407965	1.15847	putative cytoplasmic chemoreceptor, TlpT		CUST_5805_PI417174124
640071247	RSP_0045	slp	8.74952	10.8142	7.81513	1.24935	0.517141	1.44691	Slp		CUST_5806_PI417174124
640071247	RSP_0045	slp	12.0529	13.7299	8.99247	0.653467	0.59905	1.10411	Slp		CUST_5807_PI417174124
640071247	RSP_0045	slp	9.41593	11.211	7.81839	0.561242	0.487687	1.77935	Slp		CUST_5808_PI417174124
640071248	RSP_0046	cheW4	9.74401	12.382	8.09232	0.383762	0.396012	1.23454	Chemotaxis protein, CheW4		CUST_5809_PI417174124
640071248	RSP_0046	cheW4	11.9053	13.097	8.86594	0.751211	0.589276	1.66466	Chemotaxis protein, CheW4		CUST_5810_PI417174124
640071248	RSP_0046	cheW4	15.7448	16.0375	12.0018	0.73519	0.814378	1.25234	Chemotaxis protein, CheW4		CUST_5811_PI417174124
640071249	RSP_0047	cheB2	13.3803	14.1165	8.63577	0.621836	0.825697	1.45681	chemotaxis methylesterase, CheB2( EC:3.1.1.61 )		CUST_5812_PI417174124
640071249	RSP_0047	cheB2	12.0668	13.8967	9.85222	0.839189	1.21909	2.53258	chemotaxis methylesterase, CheB2( EC:3.1.1.61 )		CUST_5813_PI417174124
640071249	RSP_0047	cheB2	11.2756	12.7361	9.38433	0.839837	0.823613	1.74412	chemotaxis methylesterase, CheB2( EC:3.1.1.61 )		CUST_5814_PI417174124
640071250	RSP_0048	cheR3	7.41439	10.288	7.66802	0.231815	0.340477	1.28581	MCP methyltransferase, CheR3( EC:2.1.1.80 )		CUST_5815_PI417174124
640071250	RSP_0048	cheR3	11.9928	13.0821	8.96979	0.752843	0.795178	1.50293	MCP methyltransferase, CheR3( EC:2.1.1.80 )		CUST_5816_PI417174124
640071250	RSP_0048	cheR3	10.9136	12.4814	9.05216	0.48797	0.43753	1.56411	MCP methyltransferase, CheR3( EC:2.1.1.80 )		CUST_5817_PI417174124
640071251	RSP_0049	cheA4	14.884	15.6177	10.7292	0.897708	0.847321	1.56031	Chemotaxis histidine protein kinase, CheA4( EC:2.7.3.- )		CUST_5818_PI417174124
640071251	RSP_0049	cheA4	12.2523	13.6452	8.4104	0.513512	0.509164	0.989838	Chemotaxis histidine protein kinase, CheA4( EC:2.7.3.- )		CUST_5819_PI417174124
640071251	RSP_0049	cheA4	11.2362	13.7779	8.55038	0.295184	0.419252	1.34887	Chemotaxis histidine protein kinase, CheA4( EC:2.7.3.- )		CUST_5820_PI417174124
640071253	RSP_0051	torF	8.18085	11.7432	8.08833	0.366987	0.340339	1.81207	Torf protein		CUST_5824_PI417174124
640071253	RSP_0051	torF	9.92964	12.9258	9.80819	0.370617	0.423322	1.61368	Torf protein		CUST_5825_PI417174124
640071253	RSP_0051	torF	8.18676	11.7175	8.42455	0.152027	0.265804	1.12105	Torf protein		CUST_5826_PI417174124
640071254	RSP_0052	fliE	13.4767	12.5106	10.3073	0.57586	0.420534	1.49668	flagellar protein FliE		CUST_5827_PI417174124
640071254	RSP_0052	fliE	---	10.3145	7.52385	1.80856	0.195519	2.04074	flagellar protein FliE		CUST_5828_PI417174124
640071254	RSP_0052	fliE	10.4628	11.6111	8.07101	0.780132	0.46485	1.65575	flagellar protein FliE		CUST_5829_PI417174124
640071255	RSP_0053	fliF1	11.1845	12.3024	8.90889	1.0003	0.42613	1.68503	Flagellar FliF M-ring protein		CUST_5830_PI417174124
640071255	RSP_0053	fliF1	7.7955	11.1132	8.13356	-1.16668	0.391394	1.51869	Flagellar FliF M-ring protein		CUST_5831_PI417174124
640071255	RSP_0053	fliF1	9.46554	11.4504	8.31246	0.824241	0.474585	1.5672	Flagellar FliF M-ring protein		CUST_5832_PI417174124
640071256	RSP_0054	fliG	13.1246	13.5826	9.03391	1.13722	1.02615	1.65692	Probable flagellar motor switch protein FliG		CUST_5833_PI417174124
640071256	RSP_0054	fliG	12.3131	13.1911	8.8053	0.763458	0.720284	1.68747	Probable flagellar motor switch protein FliG		CUST_5834_PI417174124
640071256	RSP_0054	fliG	9.48274	11.4533	8.15063	0.831967	0.377022	1.78054	Probable flagellar motor switch protein FliG		CUST_5835_PI417174124
640071257	RSP_0055	fliH	11.7655	12.967	8.96015	0.785742	0.684442	1.70058	flagellar protein FliH		CUST_5836_PI417174124
640071257	RSP_0055	fliH	9.49637	11.4804	8.1086	0.706059	0.443671	2.01576	flagellar protein FliH		CUST_5837_PI417174124
640071257	RSP_0055	fliH	10.0672	12.1374	8.97687	0.711107	0.493606	1.64034	flagellar protein FliH		CUST_5838_PI417174124
640071258	RSP_0056	fliI	12.0292	12.8027	9.59005	0.850038	0.61644	1.70577	FliI, Flagellum-specific ATPase( EC:3.6.3.14 )		CUST_5839_PI417174124
640071258	RSP_0056	fliI	8.63807	10.7695	7.86804	0.681944	0.451174	1.74489	FliI, Flagellum-specific ATPase( EC:3.6.3.14 )		CUST_5840_PI417174124
640071258	RSP_0056	fliI	8.23837	11.0452	7.99845	0.681045	0.307178	1.56222	FliI, Flagellum-specific ATPase( EC:3.6.3.14 )		CUST_5841_PI417174124
640071259	RSP_0057	fliJ	9.03388	11.3802	8.68889	0.375351	0.302574	2.18862	Flagellar protein FliJ		CUST_5842_PI417174124
640071259	RSP_0057	fliJ	8.48589	10.497	7.84873	0.666605	0.318449	1.48619	Flagellar protein FliJ		CUST_5843_PI417174124
640071259	RSP_0057	fliJ	15.6192	16.2033	11.1165	0.832343	1.06271	1.67688	Flagellar protein FliJ		CUST_5844_PI417174124
640071260	RSP_0058	fliK	9.7165	11.9008	8.39074	0.435536	0.366485	1.53833	FliK, flagellar hook-length control protein		CUST_5845_PI417174124
640071260	RSP_0058	fliK	9.38292	11.4046	8.04769	0.796397	0.488386	2.1862	FliK, flagellar hook-length control protein		CUST_5846_PI417174124
640071260	RSP_0058	fliK	---	10.2963	7.58482	0.0193264	0.170461	1.59127	FliK, flagellar hook-length control protein		CUST_5847_PI417174124
640071261	RSP_0059	fliL	9.92121	11.8328	8.25199	0.487781	0.453088	1.18394	flagellar biosynthesis protein, FliL		CUST_5848_PI417174124
640071261	RSP_0059	fliL	9.76735	12.2599	8.33892	0.750676	0.300569	1.7436	flagellar biosynthesis protein, FliL		CUST_5849_PI417174124
640071261	RSP_0059	fliL	12.8706	13.2509	8.29557	0.714847	0.750704	1.50273	flagellar biosynthesis protein, FliL		CUST_5850_PI417174124
640071262	RSP_0060	fliM	8.93473	11.3201	8.05971	0.602567	0.321897	1.24677	Flagellar switch protein FliM		CUST_5851_PI417174124
640071262	RSP_0060	fliM	12.4814	14.5397	8.68668	0.643917	0.671285	1.76518	Flagellar switch protein FliM		CUST_5852_PI417174124
640071262	RSP_0060	fliM	15.2422	13.309	11.0372	0.534038	0.520192	1.3745	Flagellar switch protein FliM		CUST_5853_PI417174124
640071263	RSP_0061	fliN	9.33825	11.7385	8.11673	0.371689	0.354663	1.47175	Flagellar motor switch FliN protein		CUST_5854_PI417174124
640071263	RSP_0061	fliN	10.8986	12.4149	8.14623	0.588098	0.43366	1.52244	Flagellar motor switch FliN protein		CUST_5855_PI417174124
640071263	RSP_0061	fliN	13.0649	13.7986	8.90668	0.72858	0.865186	2.00392	Flagellar motor switch FliN protein		CUST_5856_PI417174124
640071264	RSP_0062	fliO	10.0527	12.4117	8.37353	0.27842	0.327575	1.25436	Flagellar protein FliO		CUST_5857_PI417174124
640071264	RSP_0062	fliO	10.4636	12.3365	8.66373	0.777056	0.38591	1.54086	Flagellar protein FliO		CUST_5858_PI417174124
640071264	RSP_0062	fliO	12.0795	13.6642	9.32108	0.609982	0.533978	1.50129	Flagellar protein FliO		CUST_5859_PI417174124
640071265	RSP_0063	fliP	10.4387	11.4406	7.9195	0.639996	0.413005	2.24831	Flagellar transport protein FliP		CUST_5860_PI417174124
640071265	RSP_0063	fliP	9.96687	11.7723	7.89401	0.51661	0.373372	1.60534	Flagellar transport protein FliP		CUST_5861_PI417174124
640071265	RSP_0063	fliP	7.30255	---	7.60462	0.153741	0.0240747	1.61328	Flagellar transport protein FliP		CUST_5862_PI417174124
640071266	RSP_0064	fliQ	9.51675	11.0395	7.96298	1.43666	0.699977	1.74797	Flagellar protein FliQ		CUST_5863_PI417174124
640071266	RSP_0064	fliQ	---	8.91331	7.5632	-0.234418	0.202276	1.51373	Flagellar protein FliQ		CUST_5864_PI417174124
640071266	RSP_0064	fliQ	11.0546	11.9789	8.41974	0.946123	0.619646	1.98511	Flagellar protein FliQ		CUST_5865_PI417174124
640071267	RSP_0065	fliR	9.49336	11.1462	7.78578	0.657568	0.446537	1.98802	Flagellar protein FliR		CUST_5866_PI417174124
640071267	RSP_0065	fliR	15.9915	15.1501	11.8747	0.954883	1.19364	2.57405	Flagellar protein FliR		CUST_5867_PI417174124
640071267	RSP_0065	fliR	8.79719	10.6665	7.74571	0.544303	0.315212	1.6525	Flagellar protein FliR		CUST_5868_PI417174124
640071268	RSP_0066	flhB	14.1557	14.5719	9.79058	0.604993	0.693315	1.12486	Flagellar protein FlhB		CUST_5869_PI417174124
640071268	RSP_0066	flhB	11.4589	11.8378	8.83653	0.541285	0.772658	1.21125	Flagellar protein FlhB		CUST_5870_PI417174124
640071268	RSP_0066	flhB	10.9845	13.0525	8.73178	0.755232	0.663944	1.73071	Flagellar protein FlhB		CUST_5871_PI417174124
640071269	RSP_0067	0	10.0386	11.3192	7.75174	0.520538	0.293378	1.5201	hypothetical protein		CUST_5872_PI417174124
640071269	RSP_0067	0	13.1017	13.6521	9.68704	1.04628	1.04889	1.94044	hypothetical protein		CUST_5873_PI417174124
640071269	RSP_0067	0	11.0843	12.3793	8.403	0.806206	0.496752	1.59794	hypothetical protein		CUST_5874_PI417174124
640071271	RSP_0068	rpoN2	12.2215	13.6661	9.16767	0.577177	0.506288	1.24638	Sigma-54 factor (RpoN2)		CUST_5878_PI417174124
640071271	RSP_0068	rpoN2	15.2195	15.8389	10.2498	0.912398	0.882051	1.5243	Sigma-54 factor (RpoN2)		CUST_5879_PI417174124
640071271	RSP_0068	rpoN2	9.20145	11.8417	8.55191	0.376937	0.373748	1.60714	Sigma-54 factor (RpoN2)		CUST_5880_PI417174124
640071272	RSP_0069	fliC	13.8651	16.0664	9.64963	0.198346	0.557263	1.28239	Flagellar filament protein		CUST_5881_PI417174124
640071272	RSP_0069	fliC	14.5354	15.883	9.48906	0.401165	0.607499	1.2347	Flagellar filament protein		CUST_5882_PI417174124
640071272	RSP_0069	fliC	12.2455	14.6852	8.50595	0.166407	0.549709	1.05298	Flagellar filament protein		CUST_5883_PI417174124
640071273	RSP_0070	fliD	9.91978	12.6789	8.23333	0.377127	0.480769	1.59794	possible flagellar hook-associated protein 2 (filament cap protein)		CUST_5884_PI417174124
640071273	RSP_0070	fliD	11.0152	12.6574	8.93609	0.418399	0.582864	1.7386	possible flagellar hook-associated protein 2 (filament cap protein)		CUST_5885_PI417174124
640071273	RSP_0070	fliD	10.624	12.0604	8.77307	0.286753	0.431474	1.71066	possible flagellar hook-associated protein 2 (filament cap protein)		CUST_5886_PI417174124
640071274	RSP_0071	fleQ	12.4968	12.9008	9.08456	1.04613	1.12594	1.95443	sigma54 specific transcriptional regulator, fis family		CUST_5887_PI417174124
640071274	RSP_0071	fleQ	8.2419	10.6197	8.08873	0.428017	0.306197	1.24908	sigma54 specific transcriptional regulator, fis family		CUST_5888_PI417174124
640071274	RSP_0071	fleQ	12.4604	12.5304	7.60369	0.657847	0.732966	2.66011	sigma54 specific transcriptional regulator, fis family		CUST_5889_PI417174124
640071275	RSP_0072	0	7.83543	10.1066	7.84135	0.3828	0.248141	1.6247	possible invasion protein		CUST_5890_PI417174124
640071275	RSP_0072	0	10.1191	12.1587	7.92272	0.514527	0.409644	1.78184	possible invasion protein		CUST_5891_PI417174124
640071275	RSP_0072	0	12.2721	13.0062	9.30642	0.941732	0.683474	1.42619	possible invasion protein		CUST_5892_PI417174124
640071276	RSP_0073	flgL	9.45565	11.5753	8.01523	0.381558	0.366646	1.60552	flagellar hook-associated protein 3 FlgL		CUST_5893_PI417174124
640071276	RSP_0073	flgL	10.1958	12.0885	8.52098	0.428324	0.357816	1.32562	flagellar hook-associated protein 3 FlgL		CUST_5894_PI417174124
640071276	RSP_0073	flgL	10.2628	12.0253	8.09973	0.486534	0.455009	1.94599	flagellar hook-associated protein 3 FlgL		CUST_5895_PI417174124
640071277	RSP_0074	flgK1	10.4417	11.3417	8.19044	0.451853	0.383703	1.44677	FlgK flagellar hook-associated protein 1		CUST_5896_PI417174124
640071277	RSP_0074	flgK1	9.58941	11.8749	7.89719	0.309564	0.327369	1.61352	FlgK flagellar hook-associated protein 1		CUST_5897_PI417174124
640071277	RSP_0074	flgK1	9.63093	12.5485	8.09185	0.657112	0.317025	1.57654	FlgK flagellar hook-associated protein 1		CUST_5898_PI417174124
640071279	RSP_0076	flgI	10.0038	12.2449	8.71831	0.30836	0.273409	1.30455	flagellar P-ring protein		CUST_5902_PI417174124
640071279	RSP_0076	flgI	11.2501	12.436	8.30411	0.840923	0.351186	1.61473	flagellar P-ring protein		CUST_5903_PI417174124
640071279	RSP_0076	flgI	9.87785	12.5476	8.23309	0.388385	0.295523	1.33687	flagellar P-ring protein		CUST_5904_PI417174124
640071280	RSP_0077	flgH	11.6416	12.2861	8.58175	0.785999	0.419093	1.75383	Flagellar L-ring protein		CUST_5905_PI417174124
640071280	RSP_0077	flgH	10.5871	13.1673	8.7101	0.498957	0.41837	1.56555	Flagellar L-ring protein		CUST_5906_PI417174124
640071280	RSP_0077	flgH	10.6493	12.4619	8.50234	0.47324	0.347443	1.25383	Flagellar L-ring protein		CUST_5907_PI417174124
640071281	RSP_0078	flgG	8.0619	11.6092	7.93342	0.106685	0.277108	1.16373	Flagellar distal rod protein		CUST_5908_PI417174124
640071281	RSP_0078	flgG	10.8216	12.996	8.72004	0.454557	0.298908	1.33069	Flagellar distal rod protein		CUST_5909_PI417174124
640071281	RSP_0078	flgG	12.295	13.1943	9.66488	1.08789	0.505398	1.53251	Flagellar distal rod protein		CUST_5910_PI417174124
640071282	RSP_0079	flgF	---	11.373	7.74495	-0.149659	0.289005	1.38016	flagellar proximal rod protein FlgF		CUST_5911_PI417174124
640071282	RSP_0079	flgF	9.24179	10.7095	7.33754	0.461221	0.305669	2.43641	flagellar proximal rod protein FlgF		CUST_5912_PI417174124
640071282	RSP_0079	flgF	---	11.2685	7.69199	-0.229643	0.173097	1.60442	flagellar proximal rod protein FlgF		CUST_5913_PI417174124
640071283	RSP_0080	flgE	11.0993	12.9652	8.56634	0.625399	0.375178	1.41213	flagellar hook protein FlgE		CUST_5914_PI417174124
640071283	RSP_0080	flgE	16.4014	16.67	11.8701	0.86742	1.08981	1.79593	flagellar hook protein FlgE		CUST_5915_PI417174124
640071283	RSP_0080	flgE	12.4059	13.9001	10.1595	0.580816	0.516196	1.94295	flagellar hook protein FlgE		CUST_5916_PI417174124
640071284	RSP_0081	flgD	12.0345	13.6613	9.64844	0.553323	0.401731	1.55896	Flagellar scaffolding protein FlgD		CUST_5917_PI417174124
640071284	RSP_0081	flgD	11.1513	12.8126	8.68344	0.560864	0.356641	1.59978	Flagellar scaffolding protein FlgD		CUST_5918_PI417174124
640071284	RSP_0081	flgD	7.93121	11.4909	7.66612	0.103946	0.257954	1.7825	Flagellar scaffolding protein FlgD		CUST_5919_PI417174124
640071285	RSP_0082	flgC	15.3384	13.178	10.9152	0.600591	0.578494	1.29987	flagellar basal-body rod protein FlgC		CUST_5920_PI417174124
640071285	RSP_0082	flgC	12.249	15.963	8.55137	0.71128	0.799421	1.72868	flagellar basal-body rod protein FlgC		CUST_5921_PI417174124
640071285	RSP_0082	flgC	11.6861	13.2208	9.92333	0.486309	0.438623	1.53981	flagellar basal-body rod protein FlgC		CUST_5922_PI417174124
640071286	RSP_0083	flgB	12.807	13.5686	9.80631	0.997663	0.664586	1.56969	Flagellar proximal rod protein FlgB		CUST_5923_PI417174124
640071286	RSP_0083	flgB	8.99395	13.3701	7.77294	0.65936	0.486398	2.526	Flagellar proximal rod protein FlgB		CUST_5924_PI417174124
640071286	RSP_0083	flgB	11.1438	10.9262	9.12291	0.499188	0.424761	1.46895	Flagellar proximal rod protein FlgB		CUST_5925_PI417174124
640071287	RSP_0084	0	14.0211	14.292	10.4948	0.677627	0.80939	1.22662	hypothetical protein		CUST_5926_PI417174124
640071287	RSP_0084	0	11.3139	12.6498	9.8824	0.576913	0.748656	1.44145	hypothetical protein		CUST_5927_PI417174124
640071287	RSP_0084	0	14.1891	14.3236	9.75241	0.78064	0.943029	1.62916	hypothetical protein		CUST_5928_PI417174124
640071288	RSP_0085	0	10.5365	12.2608	9.30398	0.532942	0.347227	0.904152	multisensor hybrid histidine kinase( EC:2.7.3.- )		CUST_5929_PI417174124
640071288	RSP_0085	0	10.9371	13.6712	8.87859	0.740879	0.391413	1.61569	multisensor hybrid histidine kinase( EC:2.7.3.- )		CUST_5930_PI417174124
640071288	RSP_0085	0	12.1286	12.3278	10.0123	0.63394	0.546156	1.29994	multisensor hybrid histidine kinase( EC:2.7.3.- )		CUST_5931_PI417174124
640071289	RSP_0086	0	11.8418	13.3348	10.2894	0.499003	0.385015	1.32925	hypothetical protein		CUST_5932_PI417174124
640071289	RSP_0086	0	10.7009	12.3156	9.15103	0.502843	0.402867	1.29874	hypothetical protein		CUST_5933_PI417174124
640071289	RSP_0086	0	13.3703	14.6068	11.6208	0.686925	0.504779	1.15279	hypothetical protein		CUST_5934_PI417174124
640071290	RSP_0087	0	10.5526	12.2195	9.50342	0.396742	0.494932	0.92733	two component transcriptional regulator, LuxR		CUST_5935_PI417174124
640071290	RSP_0087	0	12.5945	13.35	9.5856	0.798063	0.814084	1.35018	two component transcriptional regulator, LuxR		CUST_5936_PI417174124
640071290	RSP_0087	0	11.9581	12.9921	10.1497	0.602637	0.580992	1.26783	two component transcriptional regulator, LuxR		CUST_5937_PI417174124
640071291	RSP_0088	0	8.09828	9.81536	7.79055	0.927087	0.611046	1.77826	ycfI, putative structural proteins		CUST_5938_PI417174124
640071291	RSP_0088	0	13.2198	13.4541	10.7368	0.908484	1.14597	1.81204	ycfI, putative structural proteins		CUST_5939_PI417174124
640071291	RSP_0088	0	7.56874	9.48771	8.22746	-0.384547	0.558951	1.65555	ycfI, putative structural proteins		CUST_5940_PI417174124
640071292	RSP_0089	0	11.3987	12.9331	10.3339	1.00748	0.904407	1.23991	hypothetical protein		CUST_5941_PI417174124
640071292	RSP_0089	0	11.52	12.7199	9.94879	0.818147	0.650043	1.56418	hypothetical protein		CUST_5942_PI417174124
640071292	RSP_0089	0	11.4398	11.3801	8.40081	0.769411	0.789257	1.24007	hypothetical protein		CUST_5943_PI417174124
640071293	RSP_0090	smoC	10.1189	11.401	8.63206	0.748233	0.557607	1.42917	Operon regulator SmoC		CUST_5944_PI417174124
640071293	RSP_0090	smoC	11.3703	12.0901	9.37909	0.994992	0.855024	1.45004	Operon regulator SmoC		CUST_5945_PI417174124
640071293	RSP_0090	smoC	11.6633	12.1797	8.96686	0.750142	0.737509	1.30987	Operon regulator SmoC		CUST_5946_PI417174124
640071294	RSP_0091	smoE	12.3067	13.4687	10.099	0.620574	0.603644	0.967775	ABC sorbitol/mannitol transporter, periplasmic binding protein		CUST_5947_PI417174124
640071294	RSP_0091	smoE	12.1766	13.1507	10.1699	0.922421	0.740257	1.00073	ABC sorbitol/mannitol transporter, periplasmic binding protein		CUST_5948_PI417174124
640071294	RSP_0091	smoE	10.8415	12.2985	9.5123	0.592085	0.520409	1.28958	ABC sorbitol/mannitol transporter, periplasmic binding protein		CUST_5949_PI417174124
640071295	RSP_0092	smoF	12.3395	13.0535	9.18439	1.37172	1.2658	1.12153	ABC sorbitol/mannitol transporter, inner membrane subunit		CUST_5950_PI417174124
640071295	RSP_0092	smoF	7.1018	10.5443	8.36384	1.03847	0.366522	1.13967	ABC sorbitol/mannitol transporter, inner membrane subunit		CUST_5951_PI417174124
640071295	RSP_0092	smoF	8.0188	10.2493	8.47651	0.654204	0.357137	1.13722	ABC sorbitol/mannitol transporter, inner membrane subunit		CUST_5952_PI417174124
640071296	RSP_0093	smoG	10.0691	11.6679	8.56025	0.855367	0.635896	1.69561	ABC sorbitol/mannitol transporter, inner membrane subunit		CUST_5953_PI417174124
640071296	RSP_0093	smoG	8.05988	10.5829	8.26618	0.588635	0.45444	1.14865	ABC sorbitol/mannitol transporter, inner membrane subunit		CUST_5954_PI417174124
640071296	RSP_0093	smoG	---	9.57744	8.28768	-0.135493	0.340876	1.07007	ABC sorbitol/mannitol transporter, inner membrane subunit		CUST_5955_PI417174124
640071297	RSP_0094	smoK	---	9.69239	8.37431	-0.0663328	0.248826	1.29546	ABC sorbitol/mannitol transporter, ATPase subunit		CUST_5956_PI417174124
640071297	RSP_0094	smoK	9.36237	11.229	8.53829	0.606882	0.445686	0.99889	ABC sorbitol/mannitol transporter, ATPase subunit		CUST_5957_PI417174124
640071297	RSP_0094	smoK	13.3902	13.8236	10.3916	0.950956	1.09627	1.98896	ABC sorbitol/mannitol transporter, ATPase subunit		CUST_5958_PI417174124
640071298	RSP_0095	smoS	15.7639	16.1124	11.3432	0.85988	1.02389	1.56815	sorbitol dehydrogenase( EC:1.1.1.14 )		CUST_5959_PI417174124
640071298	RSP_0095	smoS	9.55246	11.3123	8.02555	0.741074	0.489543	1.93875	sorbitol dehydrogenase( EC:1.1.1.14 )		CUST_5960_PI417174124
640071298	RSP_0095	smoS	13.8322	14.1719	10.1554	0.834014	0.96829	1.46165	sorbitol dehydrogenase( EC:1.1.1.14 )		CUST_5961_PI417174124
640071299	RSP_0096	mtlK	11.1553	9.49342	8.88722	1.21555	0.677534	1.24403	Mannitol dehydrogenase( EC:1.1.1.67 )		CUST_5962_PI417174124
640071299	RSP_0096	mtlK	6.99509	12.3422	7.59399	1.81999	0.75024	1.61285	Mannitol dehydrogenase( EC:1.1.1.67 )		CUST_5963_PI417174124
640071299	RSP_0096	mtlK	10.1351	11.1216	8.2927	1.34771	0.882126	1.4521	Mannitol dehydrogenase( EC:1.1.1.67 )		CUST_5964_PI417174124
640071301	RSP_0097	smoM	11.9089	14.9946	10.2931	0.344981	0.323528	0.751567	TRAP-T family sorbitol/mannitol transporter, periplasmic binding protein, SmoM		CUST_5965_PI417174124
640071301	RSP_0097	smoM	12.3371	14.7002	10.7401	0.384597	0.388203	0.876097	TRAP-T family sorbitol/mannitol transporter, periplasmic binding protein, SmoM		CUST_5966_PI417174124
640071301	RSP_0097	smoM	12.6458	14.297	11.0914	0.347704	0.370005	0.614715	TRAP-T family sorbitol/mannitol transporter, periplasmic binding protein, SmoM		CUST_5967_PI417174124
640071303	RSP_0099	0	10.6919	13.2863	9.51544	0.336171	0.367806	0.761512	TRAP-T family sorbitol/mannitol transporter, DctQ (4TMs) subunit		CUST_5971_PI417174124
640071303	RSP_0099	0	11.7274	12.7447	9.9035	0.367585	0.370537	0.780072	TRAP-T family sorbitol/mannitol transporter, DctQ (4TMs) subunit		CUST_5972_PI417174124
640071303	RSP_0099	0	11.0558	13.8236	9.68242	0.373093	0.381906	0.995563	TRAP-T family sorbitol/mannitol transporter, DctQ (4TMs) subunit		CUST_5973_PI417174124
640071304	RSP_0100	nuoA	10.0176	11.8507	10.0261	0.801053	0.482673	0.733586	putative NADH dehydrogenase I chain A( EC:1.6.5.3 )		CUST_5974_PI417174124
640071304	RSP_0100	nuoA	12.87	14.0989	10.7794	1.18634	0.853058	0.906054	putative NADH dehydrogenase I chain A( EC:1.6.5.3 )		CUST_5975_PI417174124
640071304	RSP_0100	nuoA	14.2119	15.1992	11.9428	1.09139	0.833714	1.19265	putative NADH dehydrogenase I chain A( EC:1.6.5.3 )		CUST_5976_PI417174124
640071305	RSP_0101	nuoB	11.8591	10.7684	11.1459	0.78221	0.620422	0.939936	NADH dehydrogenase (ubiquinone), 20 kDa subunit( EC:1.6.5.3 )		CUST_5977_PI417174124
640071305	RSP_0101	nuoB	11.3937	12.1735	10.5872	0.837954	0.679412	1.07225	NADH dehydrogenase (ubiquinone), 20 kDa subunit( EC:1.6.5.3 )		CUST_5978_PI417174124
640071305	RSP_0101	nuoB	10.2509	12.5664	9.77704	0.895624	0.726922	1.17564	NADH dehydrogenase (ubiquinone), 20 kDa subunit( EC:1.6.5.3 )		CUST_5979_PI417174124
640071306	RSP_0102	nuoCD	11.3269	11.9473	10.1564	0.761306	0.501039	1.01935	NADH-ubiquinone oxidoreductase, chain 49kDa / NADH dehydrogenase (ubiquinone), 30 kDa subunit( EC:1.6.5.3 )		CUST_5980_PI417174124
640071306	RSP_0102	nuoCD	11.4653	12.0043	10.5389	0.830629	0.684542	0.885568	NADH-ubiquinone oxidoreductase, chain 49kDa / NADH dehydrogenase (ubiquinone), 30 kDa subunit( EC:1.6.5.3 )		CUST_5981_PI417174124
640071306	RSP_0102	nuoCD	12.148	12.2943	10.2763	1.2415	0.907044	0.988308	NADH-ubiquinone oxidoreductase, chain 49kDa / NADH dehydrogenase (ubiquinone), 30 kDa subunit( EC:1.6.5.3 )		CUST_5982_PI417174124
640071307	RSP_0103	nuoE	10.0262	11.6833	9.34729	0.831335	0.543839	1.1153	ATP synthase subunit E( EC:1.6.5.3 )		CUST_5983_PI417174124
640071307	RSP_0103	nuoE	11.5082	10.8267	10.3103	0.96702	0.766533	1.00902	ATP synthase subunit E( EC:1.6.5.3 )		CUST_5984_PI417174124
640071307	RSP_0103	nuoE	12.8977	13.0913	10.9037	0.88449	0.767377	1.38097	ATP synthase subunit E( EC:1.6.5.3 )		CUST_5985_PI417174124
640071308	RSP_0104	nuoF	10.5573	11.4815	9.0687	0.618339	0.462172	1.12795	Respiratory-chain NADH dehydrogenase, 51 kDa subunit( EC:1.6.5.3,EC:1.6.99.5 )		CUST_5986_PI417174124
640071308	RSP_0104	nuoF	11.4599	11.1914	9.64772	0.89104	0.571663	1.42058	Respiratory-chain NADH dehydrogenase, 51 kDa subunit( EC:1.6.5.3,EC:1.6.99.5 )		CUST_5987_PI417174124
640071308	RSP_0104	nuoF	10.4374	11.1248	9.01885	0.899262	0.701421	1.10317	Respiratory-chain NADH dehydrogenase, 51 kDa subunit( EC:1.6.5.3,EC:1.6.99.5 )		CUST_5988_PI417174124
640071309	RSP_0105	nuoG	12.342	13.7482	10.6279	0.781761	0.983703	1.27993	NADH dehydrogenase gamma subunit( EC:1.6.5.3 )		CUST_5989_PI417174124
640071309	RSP_0105	nuoG	11.9229	12.2552	9.94469	0.817058	0.523138	0.791252	NADH dehydrogenase gamma subunit( EC:1.6.5.3 )		CUST_5990_PI417174124
640071309	RSP_0105	nuoG	8.7358	8.96078	8.16491	0.568149	0.341957	1.19858	NADH dehydrogenase gamma subunit( EC:1.6.5.3 )		CUST_5991_PI417174124
640071310	RSP_0106	nuoH	10.5153	11.076	9.26705	1.50879	0.984059	0.968808	putative NADH dehydrogenase I chain H( EC:1.6.5.3 )		CUST_5992_PI417174124
640071310	RSP_0106	nuoH	9.96794	10.9414	9.23549	0.695518	0.311984	0.8497	putative NADH dehydrogenase I chain H( EC:1.6.5.3 )		CUST_5993_PI417174124
640071310	RSP_0106	nuoH	13.6507	14.0148	10.8531	1.02622	1.16452	1.16164	putative NADH dehydrogenase I chain H( EC:1.6.5.3 )		CUST_5994_PI417174124
640071311	RSP_0107	nuoI	13.7627	14.9667	10.7831	0.537113	0.691497	0.852979	NADH-quinone oxidoreductase, chain I, ferredoxin( EC:1.6.5.3 )		CUST_5995_PI417174124
640071311	RSP_0107	nuoI	11.0702	10.078	9.9903	0.70649	0.33758	0.966465	NADH-quinone oxidoreductase, chain I, ferredoxin( EC:1.6.5.3 )		CUST_5996_PI417174124
640071311	RSP_0107	nuoI	9.69692	11.3412	9.33344	0.760996	0.390372	1.33818	NADH-quinone oxidoreductase, chain I, ferredoxin( EC:1.6.5.3 )		CUST_5997_PI417174124
640071312	RSP_0108	nuoJ	11.8141	11.9301	10.6583	0.935433	1.00891	1.01747	NADH dehydrogenase I chain J( EC:1.6.5.3 )		CUST_5998_PI417174124
640071312	RSP_0108	nuoJ	11.2736	11.7975	10.3772	0.704773	0.600676	1.51429	NADH dehydrogenase I chain J( EC:1.6.5.3 )		CUST_5999_PI417174124
640071312	RSP_0108	nuoJ	11.5627	12.3451	9.98453	1.08704	0.66182	1.70698	NADH dehydrogenase I chain J( EC:1.6.5.3 )		CUST_6000_PI417174124
640071313	RSP_0109	nuoK	11.7635	11.663	11.0206	0.751103	0.88913	1.14969	putative NADH dehydrogenase I chain K( EC:1.6.5.3 )		CUST_6001_PI417174124
640071313	RSP_0109	nuoK	---	---	7.84754	1.36896	18.4348	1.41662	putative NADH dehydrogenase I chain K( EC:1.6.5.3 )		CUST_6002_PI417174124
640071313	RSP_0109	nuoK	11.0121	12.5504	9.46812	0.892131	0.6949	1.08069	putative NADH dehydrogenase I chain K( EC:1.6.5.3 )		CUST_6003_PI417174124
640071314	RSP_0110	nuoL	9.14062	11.5315	8.68101	0.880236	0.608569	1.09747	NADH-ubiquinone oxidoreductase, chain 5( EC:1.6.5.3 )		CUST_6004_PI417174124
640071314	RSP_0110	nuoL	11.0556	9.48978	9.61404	0.7535	0.544892	0.848619	NADH-ubiquinone oxidoreductase, chain 5( EC:1.6.5.3 )		CUST_6005_PI417174124
640071314	RSP_0110	nuoL	12.6766	13.7383	10.8521	1.01939	1.32936	1.30652	NADH-ubiquinone oxidoreductase, chain 5( EC:1.6.5.3 )		CUST_6006_PI417174124
640278537	RSP_0111C	nuoM	10.4578	9.90316	9.76793	0.715264	0.515662	0.910067	0		CUST_9937_PI417174124
640278537	RSP_0111C	nuoM	9.39868	11.5947	8.9822	0.768023	0.637133	1.1723	0		CUST_9938_PI417174124
640278537	RSP_0111C	nuoM	12.6273	12.8572	11.1765	0.953343	0.903655	0.964784	0		CUST_9939_PI417174124
640278536	RSP_0111N	nuoM	10.5736	11.023	9.54352	0.722674	0.402522	0.92565	0		CUST_9934_PI417174124
640278536	RSP_0111N	nuoM	9.7898	10.1746	9.52163	0.657462	0.328934	0.876039	0		CUST_9935_PI417174124
640278536	RSP_0111N	nuoM	9.96368	10.888	9.36981	0.843616	0.451576	0.846432	0		CUST_9936_PI417174124
640071315	RSP_0112	nuoN	10.0758	10.9615	9.00871	0.819119	0.537326	1.17537	NADH-ubiquinone oxidoreductase, chain 4( EC:1.6.5.3 )		CUST_6007_PI417174124
640071315	RSP_0112	nuoN	9.23036	9.96277	8.59537	0.7268	0.351627	1.13005	NADH-ubiquinone oxidoreductase, chain 4( EC:1.6.5.3 )		CUST_6008_PI417174124
640071315	RSP_0112	nuoN	11.4629	11.8534	10.3531	0.741614	0.473203	0.95116	NADH-ubiquinone oxidoreductase, chain 4( EC:1.6.5.3 )		CUST_6009_PI417174124
640071316	RSP_0113	0	---	---	7.67708	0.256013	4.66315	1.37425	Phospholipase D/Transphosphatidylase( EC:3.1.4.4 )		CUST_6010_PI417174124
640071316	RSP_0113	0	9.42533	10.1992	9.14921	0.952927	0.512798	1.58859	Phospholipase D/Transphosphatidylase( EC:3.1.4.4 )		CUST_6011_PI417174124
640071316	RSP_0113	0	9.25888	10.1702	8.17459	1.12945	0.677256	1.29127	Phospholipase D/Transphosphatidylase( EC:3.1.4.4 )		CUST_6012_PI417174124
640071317	RSP_0114	0	7.64907	9.26299	7.96763	1.085	0.501167	1.69312	hypothetical protein		CUST_6013_PI417174124
640071317	RSP_0114	0	10.9616	11.5551	8.44755	1.17286	1.04045	1.41883	hypothetical protein		CUST_6014_PI417174124
640071317	RSP_0114	0	7.21872	---	8.31232	0.457969	0.219748	1.79986	hypothetical protein		CUST_6015_PI417174124
640071318	RSP_0115	0	9.07534	10.1371	8.20074	0.691402	0.844854	1.54231	Class I triheme cytochrome c		CUST_6016_PI417174124
640071318	RSP_0115	0	10.6322	11.8383	8.78515	0.766831	0.859443	1.44821	Class I triheme cytochrome c		CUST_6017_PI417174124
640071318	RSP_0115	0	15.6813	16.1805	9.37806	0.53411	0.798626	1.44951	Class I triheme cytochrome c		CUST_6018_PI417174124
640071319	RSP_0116	0	11.8272	11.872	8.42132	1.08576	1.03484	1.6581	hypothetical protein		CUST_6019_PI417174124
640071319	RSP_0116	0	10.7855	11.3502	8.2382	0.748685	0.862718	1.56182	hypothetical protein		CUST_6020_PI417174124
640071319	RSP_0116	0	12.442	11.7828	9.59187	0.953216	1.07576	1.75277	hypothetical protein		CUST_6021_PI417174124
640071320	RSP_0117	0	---	---	7.76323	0.788584	-0.658654	1.27192	Cytochrome c oxidase, subunit I( EC:1.9.3.1 )		CUST_6022_PI417174124
640071320	RSP_0117	0	9.4356	9.78827	7.9287	0.839539	0.46442	1.61342	Cytochrome c oxidase, subunit I( EC:1.9.3.1 )		CUST_6023_PI417174124
640071320	RSP_0117	0	14.2408	14.3297	10.7698	0.79951	1.06272	1.775	Cytochrome c oxidase, subunit I( EC:1.9.3.1 )		CUST_6024_PI417174124
640071321	RSP_0118	0	9.84433	12.4046	7.98461	1.03087	1.43224	1.69998	Cytochrome c oxidase, subunit IIc( EC:1.9.3.1 )		CUST_6025_PI417174124
640071321	RSP_0118	0	10.1759	10.4235	8.12708	0.855625	0.56864	1.26969	Cytochrome c oxidase, subunit IIc( EC:1.9.3.1 )		CUST_6026_PI417174124
640071321	RSP_0118	0	11.8189	10.6819	9.82221	1.02315	0.893833	1.99307	Cytochrome c oxidase, subunit IIc( EC:1.9.3.1 )		CUST_6027_PI417174124
640071322	RSP_0119	0	11.8511	9.65542	8.92184	0.705375	0.631064	1.26744	PA-phosphatase related phosphoesterase		CUST_6028_PI417174124
640071322	RSP_0119	0	10.2241	11.4032	8.36126	0.586258	0.583163	1.2521	PA-phosphatase related phosphoesterase		CUST_6029_PI417174124
640071322	RSP_0119	0	11.8341	12.065	8.63384	0.910752	1.77651	1.22943	PA-phosphatase related phosphoesterase		CUST_6030_PI417174124
640071325	RSP_0122	cerR	12.0916	12.7518	9.27182	0.730436	0.802673	1.03902	transcriptional regulator, LuxR family		CUST_6037_PI417174124
640071325	RSP_0122	cerR	9.51676	12.6441	8.31006	0.810054	0.568727	1.38979	transcriptional regulator, LuxR family		CUST_6038_PI417174124
640071325	RSP_0122	cerR	11.97	10.4189	9.4627	0.792132	0.464329	1.00088	transcriptional regulator, LuxR family		CUST_6039_PI417174124
640071327	RSP_0123	cerI	14.7075	15.1981	12.0676	0.541531	0.59971	1.11986	Autoinducer synthesis protein		CUST_6043_PI417174124
640071327	RSP_0123	cerI	15.4371	15.9949	12.7644	0.677862	0.64292	1.59578	Autoinducer synthesis protein		CUST_6044_PI417174124
640071327	RSP_0123	cerI	14.7414	15.1826	12.0759	0.574489	0.631046	1.21152	Autoinducer synthesis protein		CUST_6045_PI417174124
640071328	RSP_0124	0	14.2156	14.8391	10.8102	0.714565	0.624436	1.02871	hypothetical protein		CUST_6046_PI417174124
640071328	RSP_0124	0	12.6925	13.3456	10.0191	0.563504	0.340516	0.9987	hypothetical protein		CUST_6047_PI417174124
640071328	RSP_0124	0	13.0046	13.6745	10.5217	0.632606	0.410672	1.15515	hypothetical protein		CUST_6048_PI417174124
640071329	RSP_0125	opgG	11.6501	12.4196	10.2039	0.558277	0.452046	0.767927	periplasmic glucan biosynthesis protein		CUST_6049_PI417174124
640071329	RSP_0125	opgG	13.8839	14.486	10.353	0.643505	0.811253	0.993154	periplasmic glucan biosynthesis protein		CUST_6050_PI417174124
640071329	RSP_0125	opgG	12.7039	13.5699	10.4861	0.606525	0.538767	0.734406	periplasmic glucan biosynthesis protein		CUST_6051_PI417174124
640071330	RSP_0126	0	14.7666	12.9778	11.749	0.653788	0.598115	1.17108	hypothetical protein		CUST_6052_PI417174124
640071330	RSP_0126	0	13.0968	15.0644	10.0543	0.921952	0.615603	1.55237	hypothetical protein		CUST_6053_PI417174124
640071331	RSP_0127	opgH	15.2184	15.2444	10.1681	0.845775	1.12085	1.84828	Glycosyl transferase, family 2		CUST_6054_PI417174124
640071331	RSP_0127	opgH	10.941	11.5403	8.63933	0.672712	0.482745	0.900165	Glycosyl transferase, family 2		CUST_6055_PI417174124
640071331	RSP_0127	opgH	13.0659	13.4167	10.5263	0.625409	0.276424	0.81675	Glycosyl transferase, family 2		CUST_6056_PI417174124
640071332	RSP_0128	opgC	12.67	13.0412	9.84441	0.784103	0.539614	1.00666	OpgC protein		CUST_6057_PI417174124
640071332	RSP_0128	opgC	12.0549	12.4435	8.84928	0.716117	0.252882	1.10222	OpgC protein		CUST_6058_PI417174124
640071332	RSP_0128	opgC	10.744	11.1708	8.4861	0.648493	0.248366	1.05253	OpgC protein		CUST_6059_PI417174124
640071334	RSP_0129	metN	9.74442	10.6979	8.65638	0.703418	0.482706	1.26545	ABC D-methionine uptake transporter, ATPase subunit		CUST_6060_PI417174124
640071334	RSP_0129	metN	9.28665	11.1257	8.48707	0.705035	0.502016	1.08497	ABC D-methionine uptake transporter, ATPase subunit		CUST_6061_PI417174124
640071334	RSP_0129	metN	9.65343	11.0786	8.72442	0.582463	0.462412	1.33362	ABC D-methionine uptake transporter, ATPase subunit		CUST_6062_PI417174124
640071335	RSP_0130	metI	9.2492	11.511	8.58804	0.695291	0.652633	1.12092	ABC D-methionine uptake transporter, inner membrane subunit		CUST_6063_PI417174124
640071335	RSP_0130	metI	10.4343	12.8261	8.64202	0.967823	0.480676	1.4281	ABC D-methionine uptake transporter, inner membrane subunit		CUST_6064_PI417174124
640071335	RSP_0130	metI	11.68	10.989	9.73672	0.62441	0.47149	0.890242	ABC D-methionine uptake transporter, inner membrane subunit		CUST_6065_PI417174124
640071336	RSP_0132	metQ	11.8311	12.5563	9.40264	0.662959	0.591351	1.06562	ABC D-methionine uptake transporter, substrate-binding protein		CUST_6066_PI417174124
640071336	RSP_0132	metQ	11.5522	12.926	9.39195	0.558687	0.590716	1.0974	ABC D-methionine uptake transporter, substrate-binding protein		CUST_6067_PI417174124
640071336	RSP_0132	metQ	12.1316	13.4198	10.4693	0.624496	0.671144	1.19897	ABC D-methionine uptake transporter, substrate-binding protein		CUST_6068_PI417174124
640071337	RSP_0133	0	7.55252	9.82018	7.61287	0.924658	0.343203	1.79686	Na+/H+ antiporter, NhaC family		CUST_6069_PI417174124
640071337	RSP_0133	0	8.22301	9.95617	7.94778	1.28281	0.78117	1.1675	Na+/H+ antiporter, NhaC family		CUST_6070_PI417174124
640071337	RSP_0133	0	8.99805	9.0324	7.84185	0.843929	0.241821	1.55125	Na+/H+ antiporter, NhaC family		CUST_6071_PI417174124
640071339	RSP_0134	0	10.6956	12.4037	8.12122	1.30842	1.23026	2.26241	hypothetical protein		CUST_6072_PI417174124
640071339	RSP_0134	0	11.9486	11.2143	10.3898	0.822853	1.40269	2.48015	hypothetical protein		CUST_6073_PI417174124
640071339	RSP_0134	0	10.9914	11.3907	8.36021	0.710712	1.05966	2.62042	hypothetical protein		CUST_6074_PI417174124
640071340	RSP_0135	0	12.6696	14.9065	9.55535	0.725981	1.06905	1.51092	hypothetical protein		CUST_6075_PI417174124
640071340	RSP_0135	0	11.652	13.128	9.59798	0.956203	1.03463	1.71398	hypothetical protein		CUST_6076_PI417174124
640071340	RSP_0135	0	13.2551	12.1759	11.9735	0.730444	1.23185	1.46018	hypothetical protein		CUST_6077_PI417174124
640071341	RSP_0136	0	13.0742	13.6498	8.90663	0.869301	1.27696	1.21084	putative integrase for prophage CP-933U		CUST_6078_PI417174124
640071341	RSP_0136	0	15.7946	15.9229	10.901	0.834735	1.10288	2.24964	putative integrase for prophage CP-933U		CUST_6079_PI417174124
640071341	RSP_0136	0	15.2032	15.5414	9.08828	0.671179	0.956694	1.51185	putative integrase for prophage CP-933U		CUST_6080_PI417174124
640071343	RSP_0137	0	9.76522	11.4216	9.13534	0.651144	0.961846	1.72838	hypothetical protein		CUST_6081_PI417174124
640071343	RSP_0137	0	12.3732	13.5546	11.3	0.797226	0.648139	1.39391	hypothetical protein		CUST_6082_PI417174124
640071343	RSP_0137	0	10.2135	12.0437	9.38157	0.687422	0.559972	1.02389	hypothetical protein		CUST_6083_PI417174124
640071344	RSP_0138	0	17.7885	17.8911	13.0188	0.494887	0.680663	2.01656	hypothetical protein		CUST_6084_PI417174124
640071344	RSP_0138	0	10.8125	9.949	9.50876	0.801903	0.69407	1.4641	hypothetical protein		CUST_6085_PI417174124
640071344	RSP_0138	0	9.33483	11.646	8.43249	0.811463	0.979147	1.5737	hypothetical protein		CUST_6086_PI417174124
640071345	RSP_0139	0	15.0036	15.8683	11.8488	0.51921	0.486979	0.653767	Ribosomal protein S6		CUST_6087_PI417174124
640071345	RSP_0139	0	14.3632	15.733	10.736	0.553789	0.513953	0.753099	Ribosomal protein S6		CUST_6088_PI417174124
640071345	RSP_0139	0	14.827	15.1852	11.6612	0.551556	0.513936	0.624781	Ribosomal protein S6		CUST_6089_PI417174124
640071346	RSP_0140	rpsR	14.714	15.6019	11.2605	0.531798	0.485592	0.686599	30S ribosomal protein S18		CUST_6090_PI417174124
640071346	RSP_0140	rpsR	14.6132	15.5009	10.8804	0.542169	0.513792	0.75965	30S ribosomal protein S18		CUST_6091_PI417174124
640071346	RSP_0140	rpsR	14.4294	15.2658	10.9025	0.56757	0.519432	0.838341	30S ribosomal protein S18		CUST_6092_PI417174124
640071347	RSP_0141	0	15.0361	16.5048	11.2887	0.540023	0.459033	0.63068	50S ribosomal protein L9		CUST_6093_PI417174124
640071347	RSP_0141	0	14.4565	15.3441	11.1467	0.613411	0.5196	0.687464	50S ribosomal protein L9		CUST_6094_PI417174124
640071347	RSP_0141	0	15.9323	15.7729	12.0829	0.503141	0.450352	0.640862	50S ribosomal protein L9		CUST_6095_PI417174124
640071348	RSP_0142	tig	14.948	15.6844	11.6551	0.661929	0.721819	0.937869	trigger factor		CUST_6096_PI417174124
640071348	RSP_0142	tig	14.6375	14.6687	11.5525	0.565542	0.55883	0.942784	trigger factor		CUST_6097_PI417174124
640071348	RSP_0142	tig	13.2667	15.3927	10.8845	0.602921	0.667591	0.929739	trigger factor		CUST_6098_PI417174124
640278538	RSP_0144	0	7.28391	8.39676	8.03062	0.834046	0.259733	1.42234	0		CUST_9940_PI417174124
640278538	RSP_0144	0	12.4849	13.4698	10.9075	0.810768	1.08993	1.50669	0		CUST_9941_PI417174124
640278538	RSP_0144	0	7.79844	7.83655	7.73494	0.387615	0.0662413	2.33289	0		CUST_9942_PI417174124
640278539	RSP_0145	0	13.9978	14.7093	10.6619	0.876686	1.06343	1.33832	0		CUST_9943_PI417174124
640278539	RSP_0145	0	12.5541	12.8449	9.4948	0.897429	1.07741	2.11254	0		CUST_9944_PI417174124
640278539	RSP_0145	0	12.2377	12.9288	9.66875	0.770878	0.941186	1.60069	0		CUST_9945_PI417174124
640071351	RSP_0146	glnB	12.8502	13.4952	10.8465	0.825638	0.686038	1.24872	Nitrogen regulatory protein P-II		CUST_6102_PI417174124
640071351	RSP_0146	glnB	11.6584	14.1928	10.4646	0.627865	0.616476	1.02441	Nitrogen regulatory protein P-II		CUST_6103_PI417174124
640071351	RSP_0146	glnB	11.723	13.4071	10.2611	0.595331	0.465105	1.02928	Nitrogen regulatory protein P-II		CUST_6104_PI417174124
640071352	RSP_0147	glnA	12.6356	14.5525	11.7292	0.634257	0.635584	0.865232	Glutamine synthetase class-I( EC:6.3.1.2 )		CUST_6105_PI417174124
640071352	RSP_0147	glnA	12.4847	14.7485	11.4235	0.573143	0.606747	0.80893	Glutamine synthetase class-I( EC:6.3.1.2 )		CUST_6106_PI417174124
640071352	RSP_0147	glnA	11.9417	14.2456	10.8149	0.543493	0.579332	0.92792	Glutamine synthetase class-I( EC:6.3.1.2 )		CUST_6107_PI417174124
640071353	RSP_0148	0	11.7166	12.3035	9.73843	0.510152	0.403758	1.09774	Signal transduction histidine kinase( EC:2.7.3.- )		CUST_6108_PI417174124
640071353	RSP_0148	0	13.6494	13.7967	10.3339	0.712642	0.614966	1.2155	Signal transduction histidine kinase( EC:2.7.3.- )		CUST_6109_PI417174124
640071353	RSP_0148	0	12.3274	13.0162	9.66841	0.625855	0.556493	1.27803	Signal transduction histidine kinase( EC:2.7.3.- )		CUST_6110_PI417174124
640071354	RSP_0149	0	12.9526	12.6582	10.2116	0.570888	0.478928	0.889724	CheY-like receiver protein( EC:2.7.3.- )		CUST_6111_PI417174124
640071354	RSP_0149	0	13.5118	14.0694	10.4988	0.734487	0.813224	0.901576	CheY-like receiver protein( EC:2.7.3.- )		CUST_6112_PI417174124
640071354	RSP_0149	0	11.9434	13.4726	9.38525	0.570266	0.457589	1.04948	CheY-like receiver protein( EC:2.7.3.- )		CUST_6113_PI417174124
640071355	RSP_0150	0	11.6446	11.4186	8.9086	0.465777	0.399942	0.793452	chase sensor signal transducdtion histidine kinase( EC:2.7.3.- )		CUST_6114_PI417174124
640071355	RSP_0150	0	13.1418	13.0367	10.0583	0.634977	0.682942	1.20034	chase sensor signal transducdtion histidine kinase( EC:2.7.3.- )		CUST_6115_PI417174124
640071355	RSP_0150	0	13.078	12.6117	9.10079	0.513858	0.408548	0.890318	chase sensor signal transducdtion histidine kinase( EC:2.7.3.- )		CUST_6116_PI417174124
640071357	RSP_0151	0	9.88686	10.1214	7.57337	0.660757	0.701639	1.77363	hypothetical protein		CUST_6120_PI417174124
640071357	RSP_0151	0	13.5642	13.2859	9.53892	0.833395	1.04894	1.72012	hypothetical protein		CUST_6121_PI417174124
640071357	RSP_0151	0	11.483	8.93493	9.37678	0.835611	0.755614	2.02872	hypothetical protein		CUST_6122_PI417174124
640071356	RSP_0152	0	13.2322	12.3083	9.99054	0.701414	0.959366	1.49899	P-loop ATPase		CUST_6117_PI417174124
640071356	RSP_0152	0	13.1694	12.7959	10.3778	0.74832	1.07492	1.48766	P-loop ATPase		CUST_6118_PI417174124
640071356	RSP_0152	0	10.4429	---	7.845	0.512306	-0.109078	1.38418	P-loop ATPase		CUST_6119_PI417174124
640071358	RSP_0153	0	8.39199	11.6946	8.2894	0.552694	0.657673	1.102	hypothetical protein		CUST_6123_PI417174124
640071358	RSP_0153	0	9.81201	10.9814	9.38217	0.514172	0.56624	2.03385	hypothetical protein		CUST_6124_PI417174124
640071358	RSP_0153	0	10.0539	10.7528	10.2397	0.424147	0.317872	1.48106	hypothetical protein		CUST_6125_PI417174124
640071359	RSP_0154	0	10.9256	12.7034	9.67464	0.455704	0.581632	1.08238	3-hydroxyisobutyrate dehydrogenase( EC:1.1.1.31 )		CUST_6126_PI417174124
640071359	RSP_0154	0	10.737	12.6061	9.51304	0.537423	0.633968	1.37134	3-hydroxyisobutyrate dehydrogenase( EC:1.1.1.31 )		CUST_6127_PI417174124
640071359	RSP_0154	0	11.0809	12.6054	9.22809	0.568421	0.665929	1.54518	3-hydroxyisobutyrate dehydrogenase( EC:1.1.1.31 )		CUST_6128_PI417174124
640071360	RSP_0155	0	12.323	13.3839	10.0369	0.911739	0.845286	0.796726	enoyl-CoA hydratase( EC:4.2.1.17 )		CUST_6129_PI417174124
640071360	RSP_0155	0	10.5984	12.0309	9.05961	0.595618	0.573264	1.18154	enoyl-CoA hydratase( EC:4.2.1.17 )		CUST_6130_PI417174124
640071360	RSP_0155	0	12.164	13.6878	11.0898	0.660607	0.817639	1.3668	enoyl-CoA hydratase( EC:4.2.1.17 )		CUST_6131_PI417174124
640071361	RSP_0156	0	14.9295	15.5043	12.2022	0.951207	1.09271	1.00464	Acyl-CoA dehydrogenase( EC:1.3.99.2 )		CUST_6132_PI417174124
640071361	RSP_0156	0	11.6761	12.6999	10.0085	0.6849	0.689139	1.00047	Acyl-CoA dehydrogenase( EC:1.3.99.2 )		CUST_6133_PI417174124
640071361	RSP_0156	0	14.6691	15.3721	12.0531	0.659324	0.851385	1.16845	Acyl-CoA dehydrogenase( EC:1.3.99.2 )		CUST_6134_PI417174124
640071363	RSP_0157	0	8.0975	13.0617	8.20035	1.3182	1.36787	1.47108	Beta-mannanase( EC:3.2.1.4 )		CUST_6138_PI417174124
640071363	RSP_0157	0	11.8716	8.48272	10.5704	0.801816	1.00397	1.72485	Beta-mannanase( EC:3.2.1.4 )		CUST_6139_PI417174124
640071363	RSP_0157	0	11.1071	11.9797	8.45024	0.856611	1.08269	1.65036	Beta-mannanase( EC:3.2.1.4 )		CUST_6140_PI417174124
640071364	RSP_0158	0	12.3092	12.654	9.35883	1.1152	1.08506	1.76879	cellulose synthase-like protein( EC:2.4.1.12 )		CUST_6141_PI417174124
640071364	RSP_0158	0	---	---	6.7067	4.65344	2.49259	3.65615	cellulose synthase-like protein( EC:2.4.1.12 )		CUST_6142_PI417174124
640071364	RSP_0158	0	10.9505	11.5226	8.16177	1.14678	1.08689	2.3321	cellulose synthase-like protein( EC:2.4.1.12 )		CUST_6143_PI417174124
640071365	RSP_0159	galE-2	12.4468	12.0982	10.043	0.887386	0.864666	1.31538	UDP-glucose 4-epimerase( EC:5.1.3.2 )		CUST_6144_PI417174124
640071365	RSP_0159	galE-2	11.303	11.8643	8.13074	0.938785	1.13623	2.62603	UDP-glucose 4-epimerase( EC:5.1.3.2 )		CUST_6145_PI417174124
640071365	RSP_0159	galE-2	10.2293	11.4863	8.31409	0.723629	0.524211	1.26607	UDP-glucose 4-epimerase( EC:5.1.3.2 )		CUST_6146_PI417174124
640071366	RSP_0160	0	---	---	7.75615	0.0325268	1.96896	1.08502	NAD-dependent epimerase/dehydratase family protein( EC:4.2.1.46 )		CUST_6147_PI417174124
640071366	RSP_0160	0	7.90385	9.04041	7.80704	0.959931	0.711186	1.40062	NAD-dependent epimerase/dehydratase family protein( EC:4.2.1.46 )		CUST_6148_PI417174124
640071366	RSP_0160	0	7.6473	9.12347	7.70463	1.1165	0.808292	1.94714	NAD-dependent epimerase/dehydratase family protein( EC:4.2.1.46 )		CUST_6149_PI417174124
640071367	RSP_0161	0	12.135	14.5295	11.7112	0.547228	0.449888	0.926346	Spermidine/putrescine-binding periplasmic protein		CUST_6150_PI417174124
640071367	RSP_0161	0	12.8303	14.6528	11.2438	0.580485	0.469597	0.938717	Spermidine/putrescine-binding periplasmic protein		CUST_6151_PI417174124
640071367	RSP_0161	0	9.17541	12.7537	10.5051	0.420114	0.384306	0.947113	Spermidine/putrescine-binding periplasmic protein		CUST_6152_PI417174124
640071368	RSP_0162	0	8.66941	10.8561	9.44729	0.593256	0.354077	1.32765	hypothetical protein		CUST_6153_PI417174124
640071368	RSP_0162	0	12.476	12.4311	10.8583	0.780487	0.990562	1.63153	hypothetical protein		CUST_6154_PI417174124
640071368	RSP_0162	0	11.3617	13.14	10.0303	1.1211	0.912761	1.64432	hypothetical protein		CUST_6155_PI417174124
640071369	RSP_0163	0	8.02131	9.98197	8.13698	0.433284	0.20248	1.00311	putative iron(III) ABC transporter, fused inner membrane subunits		CUST_6156_PI417174124
640071369	RSP_0163	0	9.05069	10.8234	8.45487	0.439077	0.255047	0.915111	putative iron(III) ABC transporter, fused inner membrane subunits		CUST_6157_PI417174124
640071369	RSP_0163	0	8.49002	10.285	8.19171	0.873487	0.417435	1.24959	putative iron(III) ABC transporter, fused inner membrane subunits		CUST_6158_PI417174124
640071370	RSP_0164	0	10.5402	11.7943	9.20631	0.556657	0.532406	1.2737	hypothetical protein		CUST_6159_PI417174124
640071370	RSP_0164	0	17.1569	17.1999	11.2	0.582632	0.804153	1.15927	hypothetical protein		CUST_6160_PI417174124
640071370	RSP_0164	0	10.2053	12.2932	8.73483	0.614028	0.693274	1.25415	hypothetical protein		CUST_6161_PI417174124
640071371	RSP_0165	0	12.8001	13.4835	9.79016	0.808729	0.804406	1.51062	hypothetical protein		CUST_6162_PI417174124
640071371	RSP_0165	0	11.0088	12.2565	9.10738	0.511812	0.502289	1.2549	hypothetical protein		CUST_6163_PI417174124
640071371	RSP_0165	0	12.6471	13.522	10.3022	0.944963	0.981986	1.99041	hypothetical protein		CUST_6164_PI417174124
640071372	RSP_0166	dksA	12.5364	15.0119	11.3035	0.926053	0.865779	1.21631	DnaK suppressor protein		CUST_6165_PI417174124
640071372	RSP_0166	dksA	13.241	15.5834	12.159	0.711525	0.76842	1.17682	DnaK suppressor protein		CUST_6166_PI417174124
640071372	RSP_0166	dksA	14.3783	13.7385	10.8669	0.828125	0.811636	1.29068	DnaK suppressor protein		CUST_6167_PI417174124
640071373	RSP_0167	0	10.7737	11.6875	9.36443	0.559322	0.554601	1.08747	hypothetical protein		CUST_6168_PI417174124
640071373	RSP_0167	0	10.7242	12.0223	9.02008	0.659588	0.527252	1.41801	hypothetical protein		CUST_6169_PI417174124
640071373	RSP_0167	0	12.2013	13.1278	9.53559	0.659781	0.697221	1.31296	hypothetical protein		CUST_6170_PI417174124
640071375	RSP_0169	0	8.46798	10.7919	8.25947	0.670607	0.347856	1.44194	Na+/solute symporter		CUST_6174_PI417174124
640071375	RSP_0169	0	9.22479	7.41166	8.12236	0.629426	0.0896156	1.97988	Na+/solute symporter		CUST_6175_PI417174124
640071375	RSP_0169	0	5.1866	10.1818	7.89575	0.69467	0.352959	1.34311	Na+/solute symporter		CUST_6176_PI417174124
640071376	RSP_0170	0	13.0445	13.9915	10.5759	0.88719	1.29767	2.20369	hypothetical protein		CUST_6177_PI417174124
640071376	RSP_0170	0	11.0444	11.5201	8.73491	0.953299	0.803448	1.90371	hypothetical protein		CUST_6178_PI417174124
640071376	RSP_0170	0	---	---	7.5096	0.689968	4.86381	1.78917	hypothetical protein		CUST_6179_PI417174124
640071377	RSP_0171	0	13.903	14.1066	9.80421	1.10455	1.25309	1.63069	Response regulator receiver protein		CUST_6180_PI417174124
640071377	RSP_0171	0	10.0339	11.4659	9.0904	0.573913	0.510104	1.16	Response regulator receiver protein		CUST_6181_PI417174124
640071377	RSP_0171	0	10.2243	11.5649	8.83058	0.645061	0.649491	1.11041	Response regulator receiver protein		CUST_6182_PI417174124
640071378	RSP_0172	0	11.34	12.4485	9.70774	0.825561	0.670147	1.06097	Predicted transcriptional regulators		CUST_6183_PI417174124
640071378	RSP_0172	0	10.2425	11.2874	8.75197	0.702733	0.612224	1.37795	Predicted transcriptional regulators		CUST_6184_PI417174124
640071378	RSP_0172	0	17.1363	17.3259	13.65	0.558219	0.842071	2.12173	Predicted transcriptional regulators		CUST_6185_PI417174124
640071379	RSP_0173	0	13.5812	13.956	11.5183	0.593202	0.629898	1.0892	2-keto-4-pentenoate hydratase/2-oxohepta-3-ene-1 7-dioic acid hydratase( EC:4.1.1.- )		CUST_6186_PI417174124
640071379	RSP_0173	0	12.4869	14.5147	10.3911	0.614263	0.707596	1.0191	2-keto-4-pentenoate hydratase/2-oxohepta-3-ene-1 7-dioic acid hydratase( EC:4.1.1.- )		CUST_6187_PI417174124
640071379	RSP_0173	0	11.2618	12.8245	9.72372	0.487979	0.616218	1.12599	2-keto-4-pentenoate hydratase/2-oxohepta-3-ene-1 7-dioic acid hydratase( EC:4.1.1.- )		CUST_6188_PI417174124
640071380	RSP_0174	ucpA	10.3774	11.5749	8.72353	0.470051	0.437362	1.06261	short-chain dehydrogenase( EC:1.- )		CUST_6189_PI417174124
640071380	RSP_0174	ucpA	10.4827	11.6749	8.71779	0.524963	0.46355	1.4243	short-chain dehydrogenase( EC:1.- )		CUST_6190_PI417174124
640071380	RSP_0174	ucpA	11.9659	12.6172	9.41586	0.77576	0.845566	1.6114	short-chain dehydrogenase( EC:1.- )		CUST_6191_PI417174124
640071381	RSP_0175	0	8.81365	9.63315	8.40546	0.678305	0.386853	1.42371	Lactate dehydrogenase and related dehydrogenase		CUST_6192_PI417174124
640071381	RSP_0175	0	10.4336	11.9914	9.45586	0.850221	0.79965	1.51224	Lactate dehydrogenase and related dehydrogenase		CUST_6193_PI417174124
640071381	RSP_0175	0	11.3552	11.7327	9.60695	0.935231	0.973473	1.51747	Lactate dehydrogenase and related dehydrogenase		CUST_6194_PI417174124
640071382	RSP_0176	0	9.07343	11.0285	7.85675	0.802746	0.87905	1.60749	dihydroxy-acid dehydratase( EC:4.2.1.9 )		CUST_6195_PI417174124
640071382	RSP_0176	0	10.3145	9.73973	8.33206	0.883128	1.14859	1.9065	dihydroxy-acid dehydratase( EC:4.2.1.9 )		CUST_6196_PI417174124
640071382	RSP_0176	0	12.6503	13.1143	9.88609	0.888364	1.10591	1.96086	dihydroxy-acid dehydratase( EC:4.2.1.9 )		CUST_6197_PI417174124
640071383	RSP_0177	0	11.7576	12.2375	8.94281	1.5977	1.77687	1.1476	FAD/FMN-containing dehydrogenase( EC:1.1.2.4 )		CUST_6198_PI417174124
640071383	RSP_0177	0	11.315	10.3462	8.24319	0.826008	0.660979	1.64598	FAD/FMN-containing dehydrogenase( EC:1.1.2.4 )		CUST_6199_PI417174124
640071383	RSP_0177	0	9.31885	10.6557	7.86827	0.705668	0.613944	2.46378	FAD/FMN-containing dehydrogenase( EC:1.1.2.4 )		CUST_6200_PI417174124
640071384	RSP_0179	0	10.955	12.363	9.69608	0.652326	0.358443	0.996445	ABC-type nitrate/sulfonate/bicarbonate transport systems, periplasmic components TauA		CUST_6201_PI417174124
640071384	RSP_0179	0	10.7733	12.4341	9.93472	0.866464	0.541996	1.31972	ABC-type nitrate/sulfonate/bicarbonate transport systems, periplasmic components TauA		CUST_6202_PI417174124
640071384	RSP_0179	0	11.1698	12.3206	10.1397	0.676954	0.46539	1.23678	ABC-type nitrate/sulfonate/bicarbonate transport systems, periplasmic components TauA		CUST_6203_PI417174124
640071385	RSP_0180	0	11.0708	11.8735	8.05063	0.74899	0.957904	1.69224	ABC nitrate/sulfonate/bicarbonate transporter, inner membrane subunit		CUST_6204_PI417174124
640071385	RSP_0180	0	8.49859	10.1153	8.575	0.411622	0.629746	1.79223	ABC nitrate/sulfonate/bicarbonate transporter, inner membrane subunit		CUST_6205_PI417174124
640071385	RSP_0180	0	8.70624	9.77303	8.0539	0.650499	0.651338	1.83925	ABC nitrate/sulfonate/bicarbonate transporter, inner membrane subunit		CUST_6206_PI417174124
640071386	RSP_0181	0	12.1471	12.8496	9.01388	0.881514	1.14253	1.57459	ABC nitrate/sulfonate/bicarbonate transporter, inner membrane subunit		CUST_6207_PI417174124
640071386	RSP_0181	0	12.367	13.1456	10.9985	0.644185	0.857208	1.32385	ABC nitrate/sulfonate/bicarbonate transporter, inner membrane subunit		CUST_6208_PI417174124
640071386	RSP_0181	0	8.05745	10.1505	8.85432	0.512613	0.473651	1.49628	ABC nitrate/sulfonate/bicarbonate transporter, inner membrane subunit		CUST_6209_PI417174124
640278540	RSP_0182	0	10.2168	10.0479	9.0745	1.03793	0.704713	1.75224	0		CUST_9946_PI417174124
640278540	RSP_0182	0	8.83778	11.5092	7.65997	1.03517	0.582109	2.2651	0		CUST_9947_PI417174124
640278540	RSP_0182	0	13.7225	14.2027	10.1358	0.823438	0.982593	2.10332	0		CUST_9948_PI417174124
640071387	RSP_0183	dht	9.73304	12.4557	8.86972	1.11111	0.724053	1.27088	dihydropyrimidinase( EC:3.5.2.2 )		CUST_6210_PI417174124
640071387	RSP_0183	dht	13.9695	14.4313	10.39	0.806375	0.953892	1.12357	dihydropyrimidinase( EC:3.5.2.2 )		CUST_6211_PI417174124
640071387	RSP_0183	dht	11.7057	11.3285	9.42865	0.969471	1.01094	1.08983	dihydropyrimidinase( EC:3.5.2.2 )		CUST_6212_PI417174124
640071388	RSP_0184	0	8.87168	10.446	8.88262	0.428953	0.313068	0.866067	N-carbamoyl-L-amino acid amidohydrolase( EC:3.5.1.6 )		CUST_6213_PI417174124
640071388	RSP_0184	0	11.325	12.2929	9.62765	0.88191	0.942336	1.16901	N-carbamoyl-L-amino acid amidohydrolase( EC:3.5.1.6 )		CUST_6214_PI417174124
640071388	RSP_0184	0	10.5845	12.358	9.52162	0.727697	0.87126	1.19262	N-carbamoyl-L-amino acid amidohydrolase( EC:3.5.1.6 )		CUST_6215_PI417174124
640071389	RSP_0185	0	12.2712	15.6971	9.46366	0.67205	0.804289	1.37241	Transcriptional regulator, TetR family		CUST_6216_PI417174124
640071389	RSP_0185	0	15.442	12.7578	9.48533	0.539024	0.785726	1.27058	Transcriptional regulator, TetR family		CUST_6217_PI417174124
640071389	RSP_0185	0	8.79393	10.6368	8.16476	0.405704	0.752056	1.28728	Transcriptional regulator, TetR family		CUST_6218_PI417174124
640071390	RSP_0186	0	5.33037	---	8.08309	0.332015	-0.0260147	1.09291	Transcriptional regulator, TetR family		CUST_6219_PI417174124
640071390	RSP_0186	0	10.4152	11.3831	8.41492	0.542342	0.666266	1.72443	Transcriptional regulator, TetR family		CUST_6220_PI417174124
640071390	RSP_0186	0	15.4957	15.8083	12.1716	0.978656	1.34371	1.53335	Transcriptional regulator, TetR family		CUST_6221_PI417174124
640071391	RSP_0187	0	8.6647	8.5532	8.13725	0.775257	0.414328	1.28946	dihydropyrimidine dehydrogenase( EC:1.3.1.2 )		CUST_6222_PI417174124
640071391	RSP_0187	0	15.7859	16.0124	9.93077	0.800432	1.10161	1.62969	dihydropyrimidine dehydrogenase( EC:1.3.1.2 )		CUST_6223_PI417174124
640071391	RSP_0187	0	6.4862	9.35453	7.8162	1.25502	0.687573	1.2747	dihydropyrimidine dehydrogenase( EC:1.3.1.2 )		CUST_6224_PI417174124
640071392	RSP_0188	0	12.637	12.3244	10.4385	0.666302	0.728358	0.94937	Uncharacterized membrane-associated protein		CUST_6225_PI417174124
640071392	RSP_0188	0	11.3995	14.1513	9.82738	0.832391	0.718472	1.5249	Uncharacterized membrane-associated protein		CUST_6226_PI417174124
640071392	RSP_0188	0	12.2277	13.4185	10.0459	0.933639	0.970307	1.29488	Uncharacterized membrane-associated protein		CUST_6227_PI417174124
640071393	RSP_0189	0	11.962	12.3924	9.27041	0.784182	1.06212	0.927699	NADPH-dependent glutamate synthase beta chain and related oxidoreductase( EC:1.4.1.13 )		CUST_6228_PI417174124
640071393	RSP_0189	0	9.52929	10.3761	8.60853	0.713585	0.994006	1.1372	NADPH-dependent glutamate synthase beta chain and related oxidoreductase( EC:1.4.1.13 )		CUST_6229_PI417174124
640071393	RSP_0189	0	13.5553	13.9813	10.3964	0.823955	1.19305	1.26575	NADPH-dependent glutamate synthase beta chain and related oxidoreductase( EC:1.4.1.13 )		CUST_6230_PI417174124
640071394	RSP_0190	accB	11.9048	13.3224	10.4715	0.655157	0.622342	0.903252	Biotin carboxyl carrier protein, AccB		CUST_6231_PI417174124
640071394	RSP_0190	accB	16.5447	14.7801	12.1203	0.691362	0.829561	1.29477	Biotin carboxyl carrier protein, AccB		CUST_6232_PI417174124
640071394	RSP_0190	accB	14.0591	16.9792	10.8569	0.687972	0.79772	1.02997	Biotin carboxyl carrier protein, AccB		CUST_6233_PI417174124
640071395	RSP_0191	accC	11.0052	10.0735	9.67905	0.462157	0.232441	0.785345	acetyl-CoA carboxylase( EC:6.3.4.14 )		CUST_6234_PI417174124
640071395	RSP_0191	accC	8.3751	12.7026	8.47253	0.536393	0.350821	1.09047	acetyl-CoA carboxylase( EC:6.3.4.14 )		CUST_6235_PI417174124
640071395	RSP_0191	accC	11.7171	13.4141	10.6155	0.590689	0.429665	0.952861	acetyl-CoA carboxylase( EC:6.3.4.14 )		CUST_6236_PI417174124
640071396	RSP_0192	aat	9.76118	10.9877	8.54522	1.15936	0.636952	1.74873	possible leucyl/phenylalanyl-tRNA--protein transferase( EC:2.3.2.6 )		CUST_6237_PI417174124
640071396	RSP_0192	aat	9.84828	11.5919	8.73802	0.699349	0.370686	1.15885	possible leucyl/phenylalanyl-tRNA--protein transferase( EC:2.3.2.6 )		CUST_6238_PI417174124
640071396	RSP_0192	aat	7.39041	8.98865	8.11473	0.674571	0.360714	1.71126	possible leucyl/phenylalanyl-tRNA--protein transferase( EC:2.3.2.6 )		CUST_6239_PI417174124
640071397	RSP_0193	0	10.4054	11.5971	8.73481	0.56331	0.416531	1.09382	hypothetical protein		CUST_6240_PI417174124
640071397	RSP_0193	0	10.9558	11.7437	8.85256	0.548052	0.368555	1.01796	hypothetical protein		CUST_6241_PI417174124
640071397	RSP_0193	0	10.2483	12.251	8.32001	0.659512	0.43874	1.42774	hypothetical protein		CUST_6242_PI417174124
640071398	RSP_0194	0	11.6903	13.1724	9.7896	0.476384	0.520848	0.812981	possible ABC transporter, substrate-binding protein		CUST_6243_PI417174124
640071398	RSP_0194	0	13.107	13.8476	9.45591	0.620453	0.688767	1.28391	possible ABC transporter, substrate-binding protein		CUST_6244_PI417174124
640071398	RSP_0194	0	12.4593	13.7145	10.0627	0.62021	0.612669	0.976195	possible ABC transporter, substrate-binding protein		CUST_6245_PI417174124
640071399	RSP_0195	0	13.111	14.0292	10.6877	0.637681	0.687722	0.998781	NADH-ubiquinone oxidoreductase( EC:1.6.99.3 )		CUST_6246_PI417174124
640071399	RSP_0195	0	13.5841	14.391	10.606	0.80367	0.950755	1.47801	NADH-ubiquinone oxidoreductase( EC:1.6.99.3 )		CUST_6247_PI417174124
640071399	RSP_0195	0	15.0923	15.4192	11.9253	0.779553	0.872575	1.20488	NADH-ubiquinone oxidoreductase( EC:1.6.99.3 )		CUST_6248_PI417174124
640071400	RSP_0196	clpX	13.3871	14.0298	11.0857	0.460298	0.444198	0.891355	ATP-dependent protease ATP-binding subunit		CUST_6249_PI417174124
640071400	RSP_0196	clpX	14.6822	15.2836	12.3052	0.80687	0.906311	1.08556	ATP-dependent protease ATP-binding subunit		CUST_6250_PI417174124
640071400	RSP_0196	clpX	12.6329	13.1798	10.9403	0.452481	0.417322	0.899849	ATP-dependent protease ATP-binding subunit		CUST_6251_PI417174124
640071401	RSP_0197	clpP	13.9049	13.9668	10.8765	0.601803	1.01286	1.19361	Protease subunit of ATP-dependent Clp protease( EC:3.4.21.92 )		CUST_6252_PI417174124
640071401	RSP_0197	clpP	14.7718	14.8138	11.1452	0.821842	1.2809	1.59462	Protease subunit of ATP-dependent Clp protease( EC:3.4.21.92 )		CUST_6253_PI417174124
640071401	RSP_0197	clpP	13.0757	13.2328	10.5832	0.473095	0.753568	1.20164	Protease subunit of ATP-dependent Clp protease( EC:3.4.21.92 )		CUST_6254_PI417174124
640071402	RSP_0198	0	11.5168	12.7474	9.40141	1.01235	1.32521	1.59901	Phosphatidylglycerophosphate synthase		CUST_6255_PI417174124
640071402	RSP_0198	0	9.26414	10.7119	8.48245	0.670774	0.408477	1.33395	Phosphatidylglycerophosphate synthase		CUST_6256_PI417174124
640071402	RSP_0198	0	---	---	7.67072	0.0469309	-0.600573	1.21765	Phosphatidylglycerophosphate synthase		CUST_6257_PI417174124
640071403	RSP_0200	0	10.0448	11.5458	8.94931	0.759938	0.773016	1.33425	ABC transporter, periplasmic binding protein		CUST_6258_PI417174124
640071403	RSP_0200	0	16.6683	17.0697	12.1039	0.70325	0.853137	1.43117	ABC transporter, periplasmic binding protein		CUST_6259_PI417174124
640071403	RSP_0200	0	9.91708	11.0695	8.25926	0.936143	0.793845	2.01193	ABC transporter, periplasmic binding protein		CUST_6260_PI417174124
640071404	RSP_0201	0	10.4908	11.2396	8.27317	0.885661	0.811328	1.2722	ABC transporter, fused inner membrane subunits		CUST_6261_PI417174124
640071404	RSP_0201	0	7.85582	9.36702	7.94277	0.666377	0.400113	1.31952	ABC transporter, fused inner membrane subunits		CUST_6262_PI417174124
640071404	RSP_0201	0	8.06778	9.78017	7.53598	0.796343	0.507126	2.41486	ABC transporter, fused inner membrane subunits		CUST_6263_PI417174124
640071406	RSP_0202	0	6.63335	10.6626	8.09159	1.06564	0.562364	1.43263	hypothetical protein		CUST_6267_PI417174124
640071406	RSP_0202	0	9.66669	9.50181	7.42159	1.10822	0.566528	3.03859	hypothetical protein		CUST_6268_PI417174124
640071406	RSP_0202	0	9.34536	10.9089	8.06678	0.595509	0.461639	1.90478	hypothetical protein		CUST_6269_PI417174124
640071407	RSP_0203	0	7.94969	9.93548	7.86842	0.599474	0.31612	1.66676	signal transduction kinase protein( EC:2.7.3.- )		CUST_6270_PI417174124
640071407	RSP_0203	0	8.62451	9.25206	8.42939	0.633775	0.50369	1.05728	signal transduction kinase protein( EC:2.7.3.- )		CUST_6271_PI417174124
640071407	RSP_0203	0	8.79544	10.1754	8.20304	0.706979	0.522183	1.53651	signal transduction kinase protein( EC:2.7.3.- )		CUST_6272_PI417174124
640071408	RSP_0204	0	15.7785	16.1781	13.3916	0.783735	0.981741	1.9253	metallo-beta-lactamase family protein( EC:3.1.2.6 )		CUST_6273_PI417174124
640071408	RSP_0204	0	---	---	7.81585	0.0485385	-0.497875	1.29129	metallo-beta-lactamase family protein( EC:3.1.2.6 )		CUST_6274_PI417174124
640071408	RSP_0204	0	13.2805	13.2021	9.40415	0.984005	1.07861	2.32289	metallo-beta-lactamase family protein( EC:3.1.2.6 )		CUST_6275_PI417174124
640071410	RSP_0205	0	11.9861	13.089	9.44512	0.907454	0.867717	1.35455	hypothetical protein		CUST_6276_PI417174124
640071410	RSP_0205	0	11.8871	14.1668	9.77278	0.643432	0.661967	1.12689	hypothetical protein		CUST_6277_PI417174124
640071410	RSP_0205	0	12.8864	12.5723	11.022	0.64334	1.61503	1.23781	hypothetical protein		CUST_6278_PI417174124
640071411	RSP_0206	0	11.778	11.9612	8.81897	0.673602	1.05255	1.58428	hypothetical protein		CUST_6279_PI417174124
640071411	RSP_0206	0	10.954	12.4099	8.58133	0.786519	0.938593	1.79506	hypothetical protein		CUST_6280_PI417174124
640071411	RSP_0206	0	14.5723	14.1796	9.57395	0.965807	1.18663	2.2675	hypothetical protein		CUST_6281_PI417174124
640071412	RSP_0207	0	13.9403	14.0376	9.51704	0.992346	1.26306	1.75965	hypothetical protein		CUST_6282_PI417174124
640071412	RSP_0207	0	12.9958	13.3056	9.15476	0.810209	1.02014	1.45841	hypothetical protein		CUST_6283_PI417174124
640071412	RSP_0207	0	13.0039	13.1757	9.85882	0.760759	0.968633	1.65049	hypothetical protein		CUST_6284_PI417174124
640071413	RSP_0208	0	9.3472	10.0623	7.10155	1.18372	1.29209	3.3617	hypothetical protein		CUST_6285_PI417174124
640071413	RSP_0208	0	7.66211	9.64946	7.99268	0.958076	0.950326	1.30857	hypothetical protein		CUST_6286_PI417174124
640071413	RSP_0208	0	---	9.08798	7.71105	0.743672	0.613343	2.46301	hypothetical protein		CUST_6287_PI417174124
640071414	RSP_0209	0	9.38936	11.5792	8.27071	0.939328	0.869674	1.47421	possible prophage Lp3 protein 18		CUST_6288_PI417174124
640071414	RSP_0209	0	10.7989	10.1636	9.39826	0.683135	0.799256	1.24039	possible prophage Lp3 protein 18		CUST_6289_PI417174124
640071414	RSP_0209	0	7.55285	8.62024	6.97103	1.45868	1.59617	3.4824	possible prophage Lp3 protein 18		CUST_6290_PI417174124
640071415	RSP_0211	0	9.03724	10.5513	8.04593	0.683809	0.5067	1.99907	hypothetical protein		CUST_6291_PI417174124
640071415	RSP_0211	0	9.91531	10.7745	9.47804	0.912849	0.764907	1.94267	hypothetical protein		CUST_6292_PI417174124
640071415	RSP_0211	0	9.52714	9.70293	8.07124	0.936518	0.882095	1.86738	hypothetical protein		CUST_6293_PI417174124
640071416	RSP_0212	0	8.87237	12.4995	7.98858	0.941975	1.06217	1.6134	HNH nuclease		CUST_6294_PI417174124
640071416	RSP_0212	0	11.2425	10.2692	9.22622	0.810637	0.690749	1.77119	HNH nuclease		CUST_6295_PI417174124
640071416	RSP_0212	0	11.6569	12.0447	8.70892	1.39715	1.52724	2.01795	HNH nuclease		CUST_6296_PI417174124
640071417	RSP_0213	0	14.388	14.8934	10.7689	0.810546	1.14871	2.16233	Phage terminase-like protein large subunit		CUST_6297_PI417174124
640071417	RSP_0213	0	11.1454	11.5313	9.61043	0.629008	0.712918	1.54022	Phage terminase-like protein large subunit		CUST_6298_PI417174124
640071417	RSP_0213	0	13.7167	14.0323	10.5212	0.77044	1.00477	1.59847	Phage terminase-like protein large subunit		CUST_6299_PI417174124
640071418	RSP_0214	0	9.68088	9.90852	7.5962	1.05386	1.06828	2.46602	possible uncharacterized phage protein		CUST_6300_PI417174124
640071418	RSP_0214	0	9.35474	10.5065	7.28574	0.920698	0.869057	2.90863	possible uncharacterized phage protein		CUST_6301_PI417174124
640071418	RSP_0214	0	10.7665	11.4902	10.1146	0.593891	0.718378	1.68325	possible uncharacterized phage protein		CUST_6302_PI417174124
640071419	RSP_0215	0	10.0005	10.0343	7.71714	1.45077	1.00103	2.59448	hypothetical protein		CUST_6303_PI417174124
640071419	RSP_0215	0	8.72236	11.1004	8.27596	0.756737	0.882994	1.59173	hypothetical protein		CUST_6304_PI417174124
640071419	RSP_0215	0	14.8175	15.178	9.90327	0.687949	0.918007	1.52948	hypothetical protein		CUST_6305_PI417174124
640071420	RSP_0216	0	10.9751	11.3853	8.77697	0.817309	1.11976	1.63138	hypothetical protein		CUST_6306_PI417174124
640071420	RSP_0216	0	10.465	10.4786	8.56703	0.76273	0.747469	1.55656	hypothetical protein		CUST_6307_PI417174124
640071420	RSP_0216	0	12.5801	12.8	9.28267	1.23346	1.26994	1.61368	hypothetical protein		CUST_6308_PI417174124
640071422	RSP_0217	int	10.2871	12.0824	8.35159	0.77903	0.871974	1.83152	possible phage-related integrase		CUST_6312_PI417174124
640071422	RSP_0217	int	11.0134	10.6813	11.1665	0.732791	0.735842	1.37479	possible phage-related integrase		CUST_6313_PI417174124
640071422	RSP_0217	int	12.9419	13.2657	9.5752	0.801361	0.955541	1.2007	possible phage-related integrase		CUST_6314_PI417174124
640071424	RSP_0218	mcpM	---	8.60447	7.35717	0.465798	0.41349	2.32593	methyl accepting chemotaxis protein		CUST_6315_PI417174124
640071424	RSP_0218	mcpM	7.6777	9.02499	7.77768	0.613233	0.485649	1.39664	methyl accepting chemotaxis protein		CUST_6316_PI417174124
640071424	RSP_0218	mcpM	11.4632	11.9293	8.27807	0.748306	0.646301	1.40199	methyl accepting chemotaxis protein		CUST_6317_PI417174124
640071425	RSP_0219	0	9.06312	10.3672	8.8485	0.570701	0.679786	1.54266	hypothetical protein		CUST_6318_PI417174124
640071425	RSP_0219	0	---	---	7.52614	14.0029	-3.28727	1.70066	hypothetical protein		CUST_6319_PI417174124
640071425	RSP_0219	0	9.28982	10.7091	8.59791	0.870945	0.742258	1.47953	hypothetical protein		CUST_6320_PI417174124
640071426	RSP_0220	0	12.2151	12.8941	9.29305	0.727889	0.666088	1.07238	hypothetical protein		CUST_6321_PI417174124
640071426	RSP_0220	0	12.5993	13.1552	10.0527	0.782511	0.756048	1.20524	hypothetical protein		CUST_6322_PI417174124
640071428	RSP_0221	0	8.09427	10.04	8.57194	0.467858	0.128396	0.907169	plasma membrane H+-transporting two-sector ATPase, C subunit		CUST_6326_PI417174124
640071428	RSP_0221	0	9.5504	10.8823	8.45227	0.84562	0.649416	1.51222	plasma membrane H+-transporting two-sector ATPase, C subunit		CUST_6327_PI417174124
640071428	RSP_0221	0	10.0866	11.3685	8.39769	0.760072	0.597354	1.82647	plasma membrane H+-transporting two-sector ATPase, C subunit		CUST_6328_PI417174124
640071429	RSP_0223	0	12.0997	12.3979	9.15004	0.838688	0.612444	1.1977	hypothetical protein		CUST_6329_PI417174124
640071429	RSP_0223	0	---	9.22294	8.12207	-0.0300286	0.250359	1.27032	hypothetical protein		CUST_6330_PI417174124
640071429	RSP_0223	0	7.98057	9.37939	8.23211	0.705873	0.265123	1.26204	hypothetical protein		CUST_6331_PI417174124
640071430	RSP_0224	0	10.5337	11.4872	8.06735	0.839674	0.669041	1.40952	ATP-dependent helicase( EC:3.6.1.- )		CUST_6332_PI417174124
640071430	RSP_0224	0	9.83461	10.2512	9.12495	0.688832	0.380586	1.26285	ATP-dependent helicase( EC:3.6.1.- )		CUST_6333_PI417174124
640071430	RSP_0224	0	10.5143	11.3741	8.24678	0.809268	0.418028	1.25372	ATP-dependent helicase( EC:3.6.1.- )		CUST_6334_PI417174124
640071433	RSP_0226	0	5.56131	---	7.87832	0.386289	0.228455	1.86899	Naringenin-chalcone synthase( EC:2.3.1.74 )		CUST_6338_PI417174124
640071433	RSP_0226	0	10.733	8.47233	8.11222	1.01169	0.526984	1.98697	Naringenin-chalcone synthase( EC:2.3.1.74 )		CUST_6339_PI417174124
640071433	RSP_0226	0	6.77931	11.3281	7.57149	1.46428	1.02097	1.53829	Naringenin-chalcone synthase( EC:2.3.1.74 )		CUST_6340_PI417174124
640071434	RSP_0227	0	9.64211	8.49377	8.09431	1.18466	1.46375	2.10856	hypothetical protein		CUST_6341_PI417174124
640071434	RSP_0227	0	---	10.4046	7.23715	2.88139	1.00478	2.25514	hypothetical protein		CUST_6342_PI417174124
640071434	RSP_0227	0	13.7637	13.8193	9.98352	1.08927	1.32359	1.72414	hypothetical protein		CUST_6343_PI417174124
640071436	RSP_0228	hmuS	9.19004	10.7723	8.57671	0.857643	0.622617	1.38414	putative hemin transport protein		CUST_6347_PI417174124
640071436	RSP_0228	hmuS	10.8207	12.0457	9.04113	0.957964	1.17741	1.9062	putative hemin transport protein		CUST_6348_PI417174124
640071436	RSP_0228	hmuS	14.7242	14.8189	10.9877	1.07751	1.38041	1.93394	putative hemin transport protein		CUST_6349_PI417174124
640071435	RSP_0229	0	14.5981	14.8574	10.0057	1.12073	1.66919	2.1446	multidrug efflux pump, MF Superfamily		CUST_6344_PI417174124
640071435	RSP_0229	0	14.8714	12.8483	9.55238	0.590131	0.840374	1.36812	multidrug efflux pump, MF Superfamily		CUST_6345_PI417174124
640071435	RSP_0229	0	5.7244	---	7.58144	0.378666	0.207564	1.49667	multidrug efflux pump, MF Superfamily		CUST_6346_PI417174124
640071437	RSP_0230	0	9.45058	10.8523	8.55515	0.657081	0.309009	0.986637	Neutral zinc metallopeptidase( EC:3.4.24.- )		CUST_6350_PI417174124
640071437	RSP_0230	0	9.5327	10.9633	8.53828	0.842847	0.552888	1.32213	Neutral zinc metallopeptidase( EC:3.4.24.- )		CUST_6351_PI417174124
640071437	RSP_0230	0	14.9107	15.2647	10.1457	0.729489	0.942462	1.26781	Neutral zinc metallopeptidase( EC:3.4.24.- )		CUST_6352_PI417174124
640071439	RSP_0231	motB	9.04497	11.2039	7.62365	0.364024	0.285718	2.2843	flagellar MotB protein		CUST_6356_PI417174124
640071439	RSP_0231	motB	10.4742	12.6547	8.51356	0.435126	0.30296	1.39776	flagellar MotB protein		CUST_6357_PI417174124
640071439	RSP_0231	motB	17.1107	17.3811	12.7183	0.602138	0.773012	1.65156	flagellar MotB protein		CUST_6358_PI417174124
640071440	RSP_0233	motA	14.1062	14.5402	9.91483	0.791811	0.84594	1.47567	Flagellar motor protein MotA		CUST_6359_PI417174124
640071440	RSP_0233	motA	8.35476	11.2738	7.70565	0.169971	0.249154	1.78502	Flagellar motor protein MotA		CUST_6360_PI417174124
640071440	RSP_0233	motA	14.3523	16.0663	13.4806	0.643328	0.721861	1.06598	Flagellar motor protein MotA		CUST_6361_PI417174124
640071441	RSP_0234	tlpL	9.09173	8.01069	7.82921	0.879343	0.263072	1.47754	TlpL, putative cytoplasmic chemoreceptor		CUST_6362_PI417174124
640071441	RSP_0234	tlpL	9.48212	9.98869	7.8574	1.27458	0.646562	1.72985	TlpL, putative cytoplasmic chemoreceptor		CUST_6363_PI417174124
640071441	RSP_0234	tlpL	14.1372	14.1858	10.9179	0.741573	0.970801	1.39616	TlpL, putative cytoplasmic chemoreceptor		CUST_6364_PI417174124
640071443	RSP_0235	moaA	12.522	11.946	8.78792	0.416955	0.687692	1.00632	molybdenum cofactor biosynthesis protein A		CUST_6368_PI417174124
640071443	RSP_0235	moaA	13.7023	13.7478	9.60672	0.7249	1.30404	1.22758	molybdenum cofactor biosynthesis protein A		CUST_6369_PI417174124
640071443	RSP_0235	moaA	15.5404	15.5423	10.8694	0.652536	0.869169	1.33721	molybdenum cofactor biosynthesis protein A		CUST_6370_PI417174124
640071444	RSP_0236	0	12.4738	13.2144	10.2221	0.868785	1.0031	1.29947	AgaE protein		CUST_6371_PI417174124
640071444	RSP_0236	0	12.4884	13.2418	9.15058	0.741797	0.852774	1.53773	AgaE protein		CUST_6372_PI417174124
640071444	RSP_0236	0	10.7311	11.4847	8.97794	0.99177	0.954092	1.38512	AgaE protein		CUST_6373_PI417174124
640071445	RSP_0237	argE	16.1955	16.3609	11.3029	0.649561	0.853532	1.12854	acetylornithine deacetylase( EC:3.5.1.16 )		CUST_6374_PI417174124
640071445	RSP_0237	argE	11.8522	11.6901	9.32867	0.809105	0.670761	1.4612	acetylornithine deacetylase( EC:3.5.1.16 )		CUST_6375_PI417174124
640071445	RSP_0237	argE	9.23084	10.1538	8.56727	0.752099	0.554901	1.54232	acetylornithine deacetylase( EC:3.5.1.16 )		CUST_6376_PI417174124
640071446	RSP_0238	0	14.0827	14.7042	10.881	1.05287	1.31962	1.98706	hypothetical protein		CUST_6377_PI417174124
640071446	RSP_0238	0	15.8806	15.7108	10.9638	1.13124	1.56026	2.24234	hypothetical protein		CUST_6378_PI417174124
640071446	RSP_0238	0	5.77983	---	8.19623	0.196734	-0.198113	2.11294	hypothetical protein		CUST_6379_PI417174124
640071447	RSP_0239	PntB	12.1217	13.8436	10.4557	0.540351	0.481163	0.91056	Pyridine nucleotide transhydrogenase beta subunit( EC:1.6.1.2 )		CUST_6380_PI417174124
640071447	RSP_0239	PntB	12.3688	13.4783	10.7326	0.568508	0.489893	0.830282	Pyridine nucleotide transhydrogenase beta subunit( EC:1.6.1.2 )		CUST_6381_PI417174124
640071447	RSP_0239	PntB	13.1835	14.4469	11.5076	0.597311	0.633178	1.0451	Pyridine nucleotide transhydrogenase beta subunit( EC:1.6.1.2 )		CUST_6382_PI417174124
640071448	RSP_0240	pntA	12.1281	13.1524	10.1161	0.849644	0.574291	0.984195	NAD(P) transhydrogenase subunit alpha( EC:1.6.1.2 )		CUST_6383_PI417174124
640071448	RSP_0240	pntA	11.4272	12.2797	10.0959	0.382684	0.398775	0.735816	NAD(P) transhydrogenase subunit alpha( EC:1.6.1.2 )		CUST_6384_PI417174124
640071448	RSP_0240	pntA	10.6357	13.0512	9.02299	0.379841	0.373782	1.06763	NAD(P) transhydrogenase subunit alpha( EC:1.6.1.2 )		CUST_6385_PI417174124
640071449	RSP_0241	0	6.18911	10.2164	8.22454	1.65889	0.663978	1.28634	Putative protein-S-isoprenylcysteine methyltransferase		CUST_6386_PI417174124
640071449	RSP_0241	0	8.53346	8.67546	8.32245	0.793528	0.297882	1.64258	Putative protein-S-isoprenylcysteine methyltransferase		CUST_6387_PI417174124
640071449	RSP_0241	0	12.1839	13.8729	9.42233	0.619744	0.852277	1.67006	Putative protein-S-isoprenylcysteine methyltransferase		CUST_6388_PI417174124
640071450	RSP_0242	0	9.53455	10.8619	8.53886	0.566357	0.53338	1.39688	probable kyurenine hydrolase( EC:3.7.1.3 )		CUST_6389_PI417174124
640071450	RSP_0242	0	10.3749	11.7961	8.4272	0.746824	0.979631	1.60415	probable kyurenine hydrolase( EC:3.7.1.3 )		CUST_6390_PI417174124
640071450	RSP_0242	0	14.5884	14.6285	9.25174	0.771411	1.04421	1.4135	probable kyurenine hydrolase( EC:3.7.1.3 )		CUST_6391_PI417174124
640071451	RSP_0243	0	12.5199	13.3643	10.8759	0.604683	0.648826	1.02532	putative lipoprotein		CUST_6392_PI417174124
640071451	RSP_0243	0	12.5075	13.6081	10.7997	0.555599	0.559789	1.02695	putative lipoprotein		CUST_6393_PI417174124
640071451	RSP_0243	0	12.3559	13.7884	10.0556	0.647418	0.651649	1.03255	putative lipoprotein		CUST_6394_PI417174124
640071452	RSP_0244	0	10.8925	11.1035	8.48303	0.666596	0.6558	1.29837	Predicted glutamine amidotransferase( EC:4.1.3.27 )		CUST_6395_PI417174124
640071452	RSP_0244	0	11.7321	11.5413	9.32173	0.582794	0.4849	1.09759	Predicted glutamine amidotransferase( EC:4.1.3.27 )		CUST_6396_PI417174124
640071452	RSP_0244	0	11.0421	10.6872	8.57644	0.86887	0.657368	1.07587	Predicted glutamine amidotransferase( EC:4.1.3.27 )		CUST_6397_PI417174124
640071453	RSP_0245	0	7.7755	11.7775	8.26476	0.693289	0.753992	1.27114	Serine-pyruvate aminotransferase/aspartate aminotransferase( EC:2.6.1.45 )		CUST_6398_PI417174124
640071453	RSP_0245	0	11.1087	9.34381	9.11246	0.6742	0.498965	1.41632	Serine-pyruvate aminotransferase/aspartate aminotransferase( EC:2.6.1.45 )		CUST_6399_PI417174124
640071453	RSP_0245	0	11.857	12.5483	9.80173	1.16351	1.01746	1.84057	Serine-pyruvate aminotransferase/aspartate aminotransferase( EC:2.6.1.45 )		CUST_6400_PI417174124
640071454	RSP_0246	0	10.6075	11.8501	8.88754	0.62499	0.411871	1.0903	ABC lipid efflux transporter, fused ATPase and inner membrane subunits		CUST_6401_PI417174124
640071454	RSP_0246	0	9.34426	10.8363	8.46713	0.665892	0.552974	1.32854	ABC lipid efflux transporter, fused ATPase and inner membrane subunits		CUST_6402_PI417174124
640071454	RSP_0246	0	10.3706	12.0235	9.34314	0.69252	1.00844	1.86964	ABC lipid efflux transporter, fused ATPase and inner membrane subunits		CUST_6403_PI417174124
640071455	RSP_0247	0	7.48982	9.69102	7.8655	0.21028	0.236846	1.24458	aminomethyltransferase related to GcvT		CUST_6404_PI417174124
640071455	RSP_0247	0	10.7768	12.4094	9.41081	0.575937	0.483569	1.23597	aminomethyltransferase related to GcvT		CUST_6405_PI417174124
640071455	RSP_0247	0	11.2663	12.5007	9.2445	0.828242	0.623024	0.959297	aminomethyltransferase related to GcvT		CUST_6406_PI417174124
640071456	RSP_0248	0	12.1903	13.5102	10.0941	0.71757	0.610721	1.10756	elongation factor P		CUST_6407_PI417174124
640071456	RSP_0248	0	10.1314	12.4985	8.63603	1.12293	0.522001	1.40314	elongation factor P		CUST_6408_PI417174124
640071456	RSP_0248	0	11.2	11.5632	9.55698	0.670051	0.899879	0.850742	elongation factor P		CUST_6409_PI417174124
640071458	RSP_0250	0	13.8358	14.6318	11.9242	0.836193	0.827794	1.08432	hypothetical protein		CUST_6413_PI417174124
640071458	RSP_0250	0	12.4901	13.614	11.1267	0.760895	0.79339	1.15489	hypothetical protein		CUST_6414_PI417174124
640071458	RSP_0250	0	10.4439	11.6232	9.08924	0.681297	0.503852	1.10796	hypothetical protein		CUST_6415_PI417174124
640071459	RSP_0251	0	13.2581	14.6586	11.3206	0.595898	0.426251	0.863277	Outer membrane efflux protein		CUST_6416_PI417174124
640071459	RSP_0251	0	12.1307	14.2653	10.5206	0.611351	0.43134	0.868027	Outer membrane efflux protein		CUST_6417_PI417174124
640071459	RSP_0251	0	12.9302	13.7077	11.1724	0.612078	0.445124	0.853035	Outer membrane efflux protein		CUST_6418_PI417174124
640071460	RSP_0252	0	13.5079	16.1162	11.7413	0.696035	0.709447	0.758929	Protein-L-isoaspartate carboxylmethyltransferase( EC:2.1.1.77 )		CUST_6419_PI417174124
640071460	RSP_0252	0	12.6232	14.2366	10.9841	0.53524	0.464983	0.7653	Protein-L-isoaspartate carboxylmethyltransferase( EC:2.1.1.77 )		CUST_6420_PI417174124
640071460	RSP_0252	0	15.0987	14.8506	12.6636	0.666001	0.594118	0.904098	Protein-L-isoaspartate carboxylmethyltransferase( EC:2.1.1.77 )		CUST_6421_PI417174124
640071461	RSP_0253	0	13.8643	13.0337	10.6272	0.866943	0.996362	1.37228	Glycine/D-amino acid oxidase (deaminating)		CUST_6422_PI417174124
640071461	RSP_0253	0	12.0191	13.351	9.79761	0.766047	0.818291	1.45276	Glycine/D-amino acid oxidase (deaminating)		CUST_6423_PI417174124
640071461	RSP_0253	0	10.7308	11.223	8.53479	0.729504	0.770821	1.39804	Glycine/D-amino acid oxidase (deaminating)		CUST_6424_PI417174124
640071462	RSP_0254	dxsA	8.02855	9.97211	10.4352	0.699838	0.521039	1.01371	1-deoxy-D-xylulose-5-phosphate synthase( EC:2.2.1.7 )		CUST_6425_PI417174124
640071462	RSP_0254	dxsA	12.2221	13.4166	11.7044	0.566275	0.77589	0.997994	1-deoxy-D-xylulose-5-phosphate synthase( EC:2.2.1.7 )		CUST_6426_PI417174124
640071462	RSP_0254	dxsA	7.9794	9.30845	9.41846	0.981914	0.581549	1.32959	1-deoxy-D-xylulose-5-phosphate synthase( EC:2.2.1.7 )		CUST_6427_PI417174124
640071463	RSP_0255	pufX	11.1087	13.1246	13.7033	0.670938	0.538699	0.780567	Intrinsic membrane pufX protien		CUST_6428_PI417174124
640071463	RSP_0255	pufX	11.5855	13.0353	13.5228	0.721325	0.605677	0.847577	Intrinsic membrane pufX protien		CUST_6429_PI417174124
640071463	RSP_0255	pufX	11.7387	13.3532	13.3781	0.818605	0.757835	1.15461	Intrinsic membrane pufX protien		CUST_6430_PI417174124
640071464	RSP_0256	pufM	10.241	12.3866	13.6914	0.686914	0.487865	1.01814	PufM, photosynthetic reaction center M subunit		CUST_6431_PI417174124
640071464	RSP_0256	pufM	10.1177	12.7378	13.0898	0.762435	0.526754	0.965895	PufM, photosynthetic reaction center M subunit		CUST_6432_PI417174124
640071464	RSP_0256	pufM	12.2199	12.8311	12.8991	0.721547	0.636027	0.935192	PufM, photosynthetic reaction center M subunit		CUST_6433_PI417174124
640071465	RSP_0257	pufL	9.94842	12.0197	13.3614	0.865506	0.505067	1.01422	PufL, Photosynthetic reaction center L subunit		CUST_6434_PI417174124
640071465	RSP_0257	pufL	9.84298	12.2555	13.339	0.728399	0.494426	0.985407	PufL, Photosynthetic reaction center L subunit		CUST_6435_PI417174124
640071465	RSP_0257	pufL	8.74619	11.2182	12.4902	0.628232	0.484717	1.16557	PufL, Photosynthetic reaction center L subunit		CUST_6436_PI417174124
640071466	RSP_0258	pufA	13.2732	14.1861	15.3992	0.72452	0.586783	0.598025	LHI alpha, Light-harvesting B875 protein		CUST_6437_PI417174124
640071466	RSP_0258	pufA	12.7277	14.7022	14.6008	0.726535	0.603961	0.759353	LHI alpha, Light-harvesting B875 protein		CUST_6438_PI417174124
640071469	RSP_0259	pufQ	9.23979	10.9684	11.5459	1.03078	0.872159	1.01653	Protein pufQ		CUST_6443_PI417174124
640071469	RSP_0259	pufQ	10.5695	11.3941	9.36855	0.722158	0.592716	1.01219	Protein pufQ		CUST_6444_PI417174124
640071469	RSP_0259	pufQ	9.7083	11.0617	10.6881	1.04191	0.996344	1.46969	Protein pufQ		CUST_6445_PI417174124
640071470	RSP_0260	bchZ	---	---	10.0355	-0.660282	-2.74714	0.641208	putative chlorophyllide reductase, BchZ subunit( EC:1.18.- )		CUST_6446_PI417174124
640071470	RSP_0260	bchZ	12.1217	12.3075	10.6006	0.913211	1.04629	0.820987	putative chlorophyllide reductase, BchZ subunit( EC:1.18.- )		CUST_6447_PI417174124
640071470	RSP_0260	bchZ	8.86909	10.0326	10.2905	0.907315	0.6789	0.828027	putative chlorophyllide reductase, BchZ subunit( EC:1.18.- )		CUST_6448_PI417174124
640071471	RSP_0261	bchY	9.21729	10.8939	10.4095	0.515862	0.623972	0.836231	Chlorophyllide reductase, BchY subunit		CUST_6449_PI417174124
640071471	RSP_0261	bchY	---	---	10.0628	-0.150674	0.0292214	0.92063	Chlorophyllide reductase, BchY subunit		CUST_6450_PI417174124
640071471	RSP_0261	bchY	11.1164	12.2906	11.4183	0.830454	1.19794	0.954931	Chlorophyllide reductase, BchY subunit		CUST_6451_PI417174124
640071472	RSP_0262	bchX	7.54468	10.0049	11.4287	0.977858	0.718446	0.784294	Chlorophyllide reductase, BchX subunit( EC:1.18.6.1 )		CUST_6452_PI417174124
640071472	RSP_0262	bchX	13.1899	13.3621	11.0008	0.565349	0.765103	0.735659	Chlorophyllide reductase, BchX subunit( EC:1.18.6.1 )		CUST_6453_PI417174124
640071472	RSP_0262	bchX	9.20015	8.69763	10.7428	1.00086	0.80159	0.857423	Chlorophyllide reductase, BchX subunit( EC:1.18.6.1 )		CUST_6454_PI417174124
640071473	RSP_0263	bchC	10.4444	11.3867	10.7724	2.48256	1.39111	0.747898	Chlorophyll synthesis pathway, bchC( EC:1.1.1.14 )		CUST_6455_PI417174124
640071473	RSP_0263	bchC	9.72787	9.80062	10.7419	0.886138	0.977368	0.975345	Chlorophyll synthesis pathway, bchC( EC:1.1.1.14 )		CUST_6456_PI417174124
640071473	RSP_0263	bchC	8.0679	---	9.32966	0.637048	-0.986445	1.19642	Chlorophyll synthesis pathway, bchC( EC:1.1.1.14 )		CUST_6457_PI417174124
640071474	RSP_0264	crtF	10.0853	10.5665	9.12596	0.851882	0.746573	1.62302	Hydroxyneurosporene methyltransferase( EC:2.1.1.- )		CUST_6458_PI417174124
640071474	RSP_0264	crtF	9.50511	10.666	9.85464	0.879432	0.964343	1.37127	Hydroxyneurosporene methyltransferase( EC:2.1.1.- )		CUST_6459_PI417174124
640071474	RSP_0264	crtF	11.6255	12.2347	10.0826	0.887864	1.0904	1.23251	Hydroxyneurosporene methyltransferase( EC:2.1.1.- )		CUST_6460_PI417174124
640071475	RSP_0265	crtE	9.69678	10.4116	10.3242	0.804605	0.607912	1.32849	Geranylgeranyl pyrophosphate synthetase( EC:2.5.1.10 )		CUST_6461_PI417174124
640071475	RSP_0265	crtE	11.0088	8.89763	10.5054	0.814175	0.609268	1.00046	Geranylgeranyl pyrophosphate synthetase( EC:2.5.1.10 )		CUST_6462_PI417174124
640071475	RSP_0265	crtE	9.66624	11.8317	11.549	0.877543	0.92394	1.44038	Geranylgeranyl pyrophosphate synthetase( EC:2.5.1.10 )		CUST_6463_PI417174124
640071476	RSP_0266	crtD	6.35199	8.8408	9.11822	1.83563	0.35276	0.719122	Methoxyneurosporene dehydrogenase( EC:1.3.- )		CUST_6464_PI417174124
640071476	RSP_0266	crtD	---	---	8.68634	-0.0234319	0.06565	0.91813	Methoxyneurosporene dehydrogenase( EC:1.3.- )		CUST_6465_PI417174124
640071476	RSP_0266	crtD	14.3029	14.4855	11.9928	0.901137	1.09229	0.863463	Methoxyneurosporene dehydrogenase( EC:1.3.- )		CUST_6466_PI417174124
640071477	RSP_0267	ctrC	10.394	7.35784	9.48688	0.879652	1.098	1.27576	Hydroxyneurosporene dehydrogenase		CUST_6467_PI417174124
640071477	RSP_0267	ctrC	10.8222	11.4448	9.40109	0.981563	1.13749	1.31672	Hydroxyneurosporene dehydrogenase		CUST_6468_PI417174124
640071477	RSP_0267	ctrC	---	10.9611	8.49153	-0.557659	0.874369	1.81799	Hydroxyneurosporene dehydrogenase		CUST_6469_PI417174124
640071478	RSP_0269	tspO	10.5075	10.9094	10.7822	0.717742	0.683765	1.2419	Tryptophan rich sensory protein		CUST_6470_PI417174124
640071478	RSP_0269	tspO	10.1547	10.5712	9.72522	0.635978	0.555914	1.18525	Tryptophan rich sensory protein		CUST_6471_PI417174124
640071478	RSP_0269	tspO	10.7163	10.783	10.2605	0.855143	0.743743	1.24619	Tryptophan rich sensory protein		CUST_6472_PI417174124
640071479	RSP_0270	crtB	8.16828	9.84046	9.37485	1.69879	0.951267	0.850927	Squalene/phytoene synthase( EC:2.5.1.32 )		CUST_6473_PI417174124
640071479	RSP_0270	crtB	12.7109	12.8931	10.9279	1.47831	1.41426	1.23586	Squalene/phytoene synthase( EC:2.5.1.32 )		CUST_6474_PI417174124
640071479	RSP_0270	crtB	15.0509	15.2799	11.1875	1.5036	1.81189	1.04517	Squalene/phytoene synthase( EC:2.5.1.32 )		CUST_6475_PI417174124
640071480	RSP_0271	crtI	11.2962	10.695	10.3068	0.580382	0.517099	0.941947	Phytoene dehydrogenase( EC:1.3.- )		CUST_6476_PI417174124
640071480	RSP_0271	crtI	12.3507	12.9844	11.6363	0.909199	0.992186	0.940926	Phytoene dehydrogenase( EC:1.3.- )		CUST_6477_PI417174124
640071480	RSP_0271	crtI	9.52488	11.4618	10.4263	0.781802	0.656652	1.19598	Phytoene dehydrogenase( EC:1.3.- )		CUST_6478_PI417174124
640071481	RSP_0272	crtA	13.789	14.3336	11.6848	0.650216	0.916732	1.19874	Spheroidene monooxygenase		CUST_6479_PI417174124
640071481	RSP_0272	crtA	8.86339	11.4742	11.4805	1.04449	0.771431	1.38453	Spheroidene monooxygenase		CUST_6480_PI417174124
640071481	RSP_0272	crtA	10.1232	10.844	11.931	0.924127	0.608048	1.2558	Spheroidene monooxygenase		CUST_6481_PI417174124
640071482	RSP_0273	bchI	9.25341	10.8907	10.2932	0.855659	0.806154	1.15295	Magnesium-chelatase, ChlI subunit( EC:6.6.1.1 )		CUST_6482_PI417174124
640071482	RSP_0273	bchI	9.75668	11.5716	11.4713	0.537388	0.397618	1.29311	Magnesium-chelatase, ChlI subunit( EC:6.6.1.1 )		CUST_6483_PI417174124
640071482	RSP_0273	bchI	12.0734	13.4781	11.671	0.843059	1.0323	1.23021	Magnesium-chelatase, ChlI subunit( EC:6.6.1.1 )		CUST_6484_PI417174124
640071483	RSP_0274	bchD	9.73615	10.946	9.59088	0.891685	0.792005	1.18483	Magnesium-chelatase, subunit D		CUST_6485_PI417174124
640071483	RSP_0274	bchD	10.5926	11.6728	10.2046	0.770339	0.680497	1.29059	Magnesium-chelatase, subunit D		CUST_6486_PI417174124
640071483	RSP_0274	bchD	11.8443	12.4286	9.41924	1.1164	1.20164	1.567	Magnesium-chelatase, subunit D		CUST_6487_PI417174124
640071484	RSP_0275	bchO	11.472	11.9481	10.1748	0.707107	0.830591	1.34289	Magnesium-chelatase, BchO		CUST_6488_PI417174124
640071484	RSP_0275	bchO	5.87318	8.07687	8.00255	0.298178	0.695349	1.20562	Magnesium-chelatase, BchO		CUST_6489_PI417174124
640071484	RSP_0275	bchO	13.128	13.8127	10.4507	0.83267	1.01715	1.61616	Magnesium-chelatase, BchO		CUST_6490_PI417174124
640071485	RSP_0276	0	11.8782	12.4151	11.4558	0.851875	0.80023	0.932784	Isopentenyl-diphosphate delta-isomerase( EC:5.3.3.2 )		CUST_6491_PI417174124
640071485	RSP_0276	0	15.3049	15.4522	12.1818	0.978447	1.18247	1.16692	Isopentenyl-diphosphate delta-isomerase( EC:5.3.3.2 )		CUST_6492_PI417174124
640071485	RSP_0276	0	11.5989	12.1421	10.3994	0.880804	0.944432	0.900381	Isopentenyl-diphosphate delta-isomerase( EC:5.3.3.2 )		CUST_6493_PI417174124
640071486	RSP_0277	bchP	10.0376	9.14217	10.3102	0.764271	0.422439	1.15164	Geranylgeranyl hydrogenase		CUST_6494_PI417174124
640071486	RSP_0277	bchP	9.2979	11.4109	10.628	0.919187	0.913793	0.922334	Geranylgeranyl hydrogenase		CUST_6495_PI417174124
640071486	RSP_0277	bchP	7.21316	10.939	9.99322	0.844504	0.604754	0.926408	Geranylgeranyl hydrogenase		CUST_6496_PI417174124
640071487	RSP_0278	0	7.5899	11.6265	10.518	1.18647	0.692203	0.710729	putative light-harvesting 1 (B870) complex assembly protein PucC		CUST_6497_PI417174124
640071487	RSP_0278	0	10.5439	9.92584	10.3195	0.887561	0.439557	0.826493	putative light-harvesting 1 (B870) complex assembly protein PucC		CUST_6498_PI417174124
640071487	RSP_0278	0	10.0832	11.3628	10.4744	1.53768	1.35704	0.886	putative light-harvesting 1 (B870) complex assembly protein PucC		CUST_6499_PI417174124
640071488	RSP_0279	bchG	---	8.53264	10.1845	1.31758	0.39496	0.922464	bacteriochlorophyll a synthase		CUST_6500_PI417174124
640071488	RSP_0279	bchG	8.1856	11.596	10.055	1.15178	0.740281	0.931486	bacteriochlorophyll a synthase		CUST_6501_PI417174124
640071488	RSP_0279	bchG	10.0542	10.1713	10.6929	0.712602	0.552433	0.920655	bacteriochlorophyll a synthase		CUST_6502_PI417174124
640071489	RSP_0280	bchJ	17.489	12.2751	15.9396	0.910353	0.703782	1.08702	Bacteriochlorophyll synthase, 23 kDa subunit (bchJ)		CUST_6503_PI417174124
640071489	RSP_0280	bchJ	9.28277	11.2591	11.0838	1.01751	0.648174	1.65572	Bacteriochlorophyll synthase, 23 kDa subunit (bchJ)		CUST_6504_PI417174124
640071489	RSP_0280	bchJ	11.9772	17.5345	11.6807	1.40841	0.428053	1.90115	Bacteriochlorophyll synthase, 23 kDa subunit (bchJ)		CUST_6505_PI417174124
640071490	RSP_0281	bchE	8.93924	11.9815	11.4939	0.635859	0.433632	0.806734	Magnesium-protoporphyrin IX monomethylester oxidative cyclase, 66 kDa subunit(bchE)( EC:1.97.1.4 )		CUST_6506_PI417174124
640071490	RSP_0281	bchE	11.5013	13.1348	11.834	0.805354	0.894875	0.98764	Magnesium-protoporphyrin IX monomethylester oxidative cyclase, 66 kDa subunit(bchE)( EC:1.97.1.4 )		CUST_6507_PI417174124
640071490	RSP_0281	bchE	9.65834	11.2141	11.0474	0.70853	0.554533	0.945688	Magnesium-protoporphyrin IX monomethylester oxidative cyclase, 66 kDa subunit(bchE)( EC:1.97.1.4 )		CUST_6508_PI417174124
640071491	RSP_0282	ppsR	13.1339	14.0777	10.4055	0.909808	1.21853	1.1911	Transcriptional regulator, PpsR		CUST_6509_PI417174124
640071491	RSP_0282	ppsR	9.63599	11.2822	8.32925	0.623131	0.577517	1.65114	Transcriptional regulator, PpsR		CUST_6510_PI417174124
640071491	RSP_0282	ppsR	12.7264	13.5789	9.43605	0.790986	0.955346	0.897568	Transcriptional regulator, PpsR		CUST_6511_PI417174124
640071492	RSP_0283	ppaA	---	---	8.27963	0.642851	0.478675	1.23445	regulatory protein, PpaA		CUST_6512_PI417174124
640071492	RSP_0283	ppaA	16.4832	15.3779	11.9747	0.645108	0.874114	1.14999	regulatory protein, PpaA		CUST_6513_PI417174124
640071492	RSP_0283	ppaA	11.9766	13.1937	10.9713	0.661483	0.593192	1.28788	regulatory protein, PpaA		CUST_6514_PI417174124
640071493	RSP_0284	bchF	8.87464	9.92954	10.0488	0.855138	0.734871	0.928327	2-vinyl bacteriochlorophyllide hydratase		CUST_6515_PI417174124
640071493	RSP_0284	bchF	10.8086	10.0297	9.8524	0.697989	0.585567	0.879373	2-vinyl bacteriochlorophyllide hydratase		CUST_6516_PI417174124
640071493	RSP_0284	bchF	9.24196	11.6678	10.3813	1.06364	0.86925	1.02776	2-vinyl bacteriochlorophyllide hydratase		CUST_6517_PI417174124
640071494	RSP_0285	bchN	10.9617	11.348	9.61054	1.34454	1.0061	0.924125	light-independent protochlorophyllide reductase subunit N( EC:1.18.- )		CUST_6518_PI417174124
640071494	RSP_0285	bchN	8.48042	9.25975	10.1163	1.08444	0.28321	0.899744	light-independent protochlorophyllide reductase subunit N( EC:1.18.- )		CUST_6519_PI417174124
640071494	RSP_0285	bchN	7.38261	9.73462	9.40804	1.13902	0.766614	0.957086	light-independent protochlorophyllide reductase subunit N( EC:1.18.- )		CUST_6520_PI417174124
640071495	RSP_0286	bchB	11.8244	13.6473	10.8545	0.857748	1.31597	1.35762	light-independent protochlorophyllide reductase subunit B( EC:1.18.- )		CUST_6521_PI417174124
640071495	RSP_0286	bchB	---	---	9.52414	0.0174826	-0.0854785	0.686742	light-independent protochlorophyllide reductase subunit B( EC:1.18.- )		CUST_6522_PI417174124
640071495	RSP_0286	bchB	11.4754	12.8394	11.6139	0.683351	0.887153	0.903308	light-independent protochlorophyllide reductase subunit B( EC:1.18.- )		CUST_6523_PI417174124
640071496	RSP_0287	bchH	5.79459	9.71673	8.95527	1.46411	0.496375	1.05761	Magnesium-chelatase subunit H		CUST_6524_PI417174124
640071496	RSP_0287	bchH	6.19319	11.5841	10.1639	1.93785	0.764068	1.00363	Magnesium-chelatase subunit H		CUST_6525_PI417174124
640071496	RSP_0287	bchH	10.7926	7.82377	10.2018	0.777295	0.38945	0.823022	Magnesium-chelatase subunit H		CUST_6526_PI417174124
640071497	RSP_0288	bchL	10.4954	10.1173	11.5082	0.633524	0.586995	0.749252	Light-independent protochlorophyllide reductase iron protein( EC:1.18.- )		CUST_6527_PI417174124
640071497	RSP_0288	bchL	8.46616	12.685	10.3441	0.756598	0.929439	0.776757	Light-independent protochlorophyllide reductase iron protein( EC:1.18.- )		CUST_6528_PI417174124
640071497	RSP_0288	bchL	15.391	15.7393	11.5942	0.795094	1.08002	0.851874	Light-independent protochlorophyllide reductase iron protein( EC:1.18.- )		CUST_6529_PI417174124
640071498	RSP_0289	bchM	---	9.76921	9.40382	-0.369229	0.407295	0.887856	Mg-protoporphyrin IX methyl transferase( EC:2.1.1.11 )		CUST_6530_PI417174124
640071498	RSP_0289	bchM	6.71624	8.86559	10.3246	1.64005	0.555638	0.60486	Mg-protoporphyrin IX methyl transferase( EC:2.1.1.11 )		CUST_6531_PI417174124
640071498	RSP_0289	bchM	13.0508	13.6735	12.0372	0.906228	1.03345	1.02001	Mg-protoporphyrin IX methyl transferase( EC:2.1.1.11 )		CUST_6532_PI417174124
640071499	RSP_0290	0	8.02354	12.5224	11.8012	1.01406	0.985446	1.03251	Light-harvesting 1 (B870) complex assembly		CUST_6533_PI417174124
640071499	RSP_0290	0	9.51254	11.9567	12.4504	0.844986	0.660647	1.09564	Light-harvesting 1 (B870) complex assembly		CUST_6534_PI417174124
640071499	RSP_0290	0	10.4844	10.2424	11.8274	0.763443	0.285228	0.692315	Light-harvesting 1 (B870) complex assembly		CUST_6535_PI417174124
640071500	RSP_0291	puhA	9.2015	12.1492	12.864	0.591896	0.513442	1.02965	Reaction centre H protein		CUST_6536_PI417174124
640071500	RSP_0291	puhA	11.3427	13.0972	12.9294	0.709143	0.607715	1.09355	Reaction centre H protein		CUST_6537_PI417174124
640071500	RSP_0291	puhA	11.0015	12.4437	12.2134	0.823992	0.676665	1.12513	Reaction centre H protein		CUST_6538_PI417174124
640071501	RSP_0292	0	9.3375	11.0672	10.7644	0.732237	0.517194	0.890441	hypothetical protein		CUST_6539_PI417174124
640071501	RSP_0292	0	9.84127	11.3254	10.7359	0.805016	0.756643	1.1202	hypothetical protein		CUST_6540_PI417174124
640071501	RSP_0292	0	9.05216	10.1976	9.64872	1.72673	1.31364	1.20688	hypothetical protein		CUST_6541_PI417174124
640071502	RSP_0293	0	11.3675	9.91474	11.726	0.584931	0.569077	0.889359	hypothetical protein		CUST_6542_PI417174124
640071502	RSP_0293	0	8.21774	12.683	10.0054	0.783514	0.865248	1.08994	hypothetical protein		CUST_6543_PI417174124
640071502	RSP_0293	0	11.8775	12.7135	10.6914	0.747331	0.602231	1.18991	hypothetical protein		CUST_6544_PI417174124
640071504	RSP_0294	0	8.33345	12.6783	9.40333	0.912069	0.844951	1.06285	hypothetical protein		CUST_6548_PI417174124
640071504	RSP_0294	0	11.6109	12.6096	10.6957	0.899633	0.756545	1.00014	hypothetical protein		CUST_6549_PI417174124
640071504	RSP_0294	0	10.7518	10.3735	10.8773	0.650274	0.415427	1.02114	hypothetical protein		CUST_6550_PI417174124
640071505	RSP_0295	0	12.986	13.7249	10.9217	0.695383	0.874992	0.979929	hypothetical protein		CUST_6551_PI417174124
640071505	RSP_0295	0	8.36241	8.98956	9.33695	0.810281	0.396894	1.00157	hypothetical protein		CUST_6552_PI417174124
640071505	RSP_0295	0	6.40012	10.2481	8.78711	1.88198	0.64465	1.27578	hypothetical protein		CUST_6553_PI417174124
640071506	RSP_0296	cycA	14.041	15.2307	12.9582	0.511306	0.688995	0.909496	Cytochrome c2		CUST_6554_PI417174124
640071506	RSP_0296	cycA	14.9672	14.3754	13.3043	0.534764	0.693231	0.884288	Cytochrome c2		CUST_6555_PI417174124
640071506	RSP_0296	cycA	13.7726	14.0863	12.444	0.578813	0.706215	0.89698	Cytochrome c2		CUST_6556_PI417174124
640071507	RSP_0297	0	7.36884	8.26101	7.52757	1.42409	1.21771	1.80136	ABC branched chain amino acid transporter, ATPase subunit		CUST_6557_PI417174124
640071507	RSP_0297	0	14.5368	14.5759	9.17162	0.582837	0.84681	1.70004	ABC branched chain amino acid transporter, ATPase subunit		CUST_6558_PI417174124
640071507	RSP_0297	0	10.0238	10.3641	8.04484	0.946008	1.1682	1.39032	ABC branched chain amino acid transporter, ATPase subunit		CUST_6559_PI417174124
640071508	RSP_0298	0	10.0322	10.0362	8.99636	0.585042	0.622635	1.57734	ABC branched chain amino acid transporter, ATPase subunit		CUST_6560_PI417174124
640071508	RSP_0298	0	9.42219	11.6006	9.15849	0.791226	0.938262	1.70932	ABC branched chain amino acid transporter, ATPase subunit		CUST_6561_PI417174124
640071508	RSP_0298	0	8.56164	11.2732	7.8294	0.904765	1.10127	1.63437	ABC branched chain amino acid transporter, ATPase subunit		CUST_6562_PI417174124
640071509	RSP_0299	0	9.52591	9.56312	8.25576	0.818555	0.413826	2.02707	ABC branched chain amino acid transporter, inner membrane subunit		CUST_6563_PI417174124
640071509	RSP_0299	0	8.35473	10.3476	7.89296	1.5457	0.864366	1.72856	ABC branched chain amino acid transporter, inner membrane subunit		CUST_6564_PI417174124
640071509	RSP_0299	0	12.9479	13.1208	9.16015	0.955813	1.23712	2.028	ABC branched chain amino acid transporter, inner membrane subunit		CUST_6565_PI417174124
640071510	RSP_0300	0	6.43049	9.32503	7.40514	1.08123	0.693634	1.89865	ABC branched chain amino acid transporter, inner membrane subunit		CUST_6566_PI417174124
640071510	RSP_0300	0	---	8.64258	8.14824	0.916303	0.265881	1.63726	ABC branched chain amino acid transporter, inner membrane subunit		CUST_6567_PI417174124
640071510	RSP_0300	0	9.91033	10.1604	8.1948	1.28535	1.14524	1.67241	ABC branched chain amino acid transporter, inner membrane subunit		CUST_6568_PI417174124
640071511	RSP_0301	0	6.93724	7.49096	7.44686	3.19293	2.57482	2.94169	ABC branched chain amino acid transporter, substrate binding protein		CUST_6569_PI417174124
640071511	RSP_0301	0	10.6179	11.062	8.87276	0.966331	0.879539	1.95735	ABC branched chain amino acid transporter, substrate binding protein		CUST_6570_PI417174124
640071511	RSP_0301	0	---	9.0496	7.07254	-25.0444	0.759056	2.82265	ABC branched chain amino acid transporter, substrate binding protein		CUST_6571_PI417174124
640071512	RSP_0302	ureG	10.3663	11.18	8.9807	0.687877	0.73822	1.73694	Urease accessory protein G		CUST_6572_PI417174124
640071512	RSP_0302	ureG	10.5291	11.4644	8.51503	0.803342	0.958824	1.40556	Urease accessory protein G		CUST_6573_PI417174124
640071512	RSP_0302	ureG	10.7219	11.3864	8.57561	0.921999	1.04244	2.21277	Urease accessory protein G		CUST_6574_PI417174124
640071513	RSP_0303	ureF	15.4493	15.9521	11.0129	0.645849	0.896055	1.34435	Urease accessory protein UreF		CUST_6575_PI417174124
640071513	RSP_0303	ureF	10.243	11.2343	9.08171	0.904808	1.03533	1.72528	Urease accessory protein UreF		CUST_6576_PI417174124
640071513	RSP_0303	ureF	9.79766	10.6846	8.69001	0.751507	0.716652	1.53544	Urease accessory protein UreF		CUST_6577_PI417174124
640071514	RSP_0304	ureE	9.96064	10.854	8.62905	0.610107	0.804564	1.23121	urease accessory protein UreE		CUST_6578_PI417174124
640071514	RSP_0304	ureE	14.5148	14.9969	9.4482	0.613965	0.847652	1.41044	urease accessory protein UreE		CUST_6579_PI417174124
640071514	RSP_0304	ureE	11.5123	12.0919	9.65737	0.700099	0.832887	1.46219	urease accessory protein UreE		CUST_6580_PI417174124
640071515	RSP_0305	0	11.4434	10.5264	8.77291	0.860713	0.902387	1.24445	hypothetical protein		CUST_6581_PI417174124
640071515	RSP_0305	0	14.0822	14.4998	9.80665	1.38931	2.00333	2.16872	hypothetical protein		CUST_6582_PI417174124
640071515	RSP_0305	0	9.55321	12.1268	9.00982	0.893999	0.997326	1.68068	hypothetical protein		CUST_6583_PI417174124
640071517	RSP_0306	0	7.21224	9.46385	8.1472	0.86612	0.697053	1.60152	Class I diheme cytochrome c		CUST_6587_PI417174124
640071517	RSP_0306	0	9.46664	10.1858	8.48822	0.888678	1.02687	1.79422	Class I diheme cytochrome c		CUST_6588_PI417174124
640071517	RSP_0306	0	8.78738	9.11606	8.66813	0.790459	0.451913	1.69721	Class I diheme cytochrome c		CUST_6589_PI417174124
640071518	RSP_0307	0	14.4263	14.3146	10.7014	0.834182	1.05826	1.60167	Antifreeze protein, type I		CUST_6590_PI417174124
640071518	RSP_0307	0	11.5041	12.4014	9.0307	0.773846	0.822788	1.87629	Antifreeze protein, type I		CUST_6591_PI417174124
640071518	RSP_0307	0	12.1448	12.6597	9.37001	0.782027	1.02779	1.43683	Antifreeze protein, type I		CUST_6592_PI417174124
640071519	RSP_0308	ureB	11.478	10.2297	9.61412	0.907186	0.614739	1.56817	Urease, beta subunit( EC:3.5.1.5 )		CUST_6593_PI417174124
640071519	RSP_0308	ureB	9.14213	12.1341	8.21476	0.969604	0.928954	1.44669	Urease, beta subunit( EC:3.5.1.5 )		CUST_6594_PI417174124
640071519	RSP_0308	ureB	11.4028	12.1586	9.03648	1.00136	1.04691	1.43793	Urease, beta subunit( EC:3.5.1.5 )		CUST_6595_PI417174124
640071520	RSP_0309	ureA	10.2556	11.2884	8.78943	0.887114	0.90237	1.27461	Urease, gamma subunit( EC:3.5.1.5 )		CUST_6596_PI417174124
640071520	RSP_0309	ureA	8.45648	10.258	8.00089	0.819849	0.596562	1.41886	Urease, gamma subunit( EC:3.5.1.5 )		CUST_6597_PI417174124
640071520	RSP_0309	ureA	13.3673	14.3194	10.1667	0.706763	0.575656	0.889916	Urease, gamma subunit( EC:3.5.1.5 )		CUST_6598_PI417174124
640071521	RSP_0310	ureD	15.9658	14.1574	11.3653	0.592959	0.903236	1.41368	Urease accessory protein UreD		CUST_6599_PI417174124
640071521	RSP_0310	ureD	10.2135	11.6157	9.59357	0.742294	0.798023	1.81248	Urease accessory protein UreD		CUST_6600_PI417174124
640071521	RSP_0310	ureD	13.7949	15.2329	10.1866	0.720089	0.945807	1.59797	Urease accessory protein UreD		CUST_6601_PI417174124
640071522	RSP_0311	0	12.3066	12.5783	8.86627	1.02068	1.27688	1.4682	Putative aminotransferase protein( EC:2.6.1.- )		CUST_6602_PI417174124
640071522	RSP_0311	0	10.3927	8.17649	8.93573	0.720839	3.74447	1.09123	Putative aminotransferase protein( EC:2.6.1.- )		CUST_6603_PI417174124
640071522	RSP_0311	0	---	11.305	7.36897	-1.09015	0.651226	2.82109	Putative aminotransferase protein( EC:2.6.1.- )		CUST_6604_PI417174124
640071523	RSP_0312	0	---	8.11605	7.81742	0.632101	0.485053	1.55748	Aminotransferase class-III		CUST_6605_PI417174124
640071523	RSP_0312	0	9.66849	11.213	8.10759	0.845503	0.540807	1.76017	Aminotransferase class-III		CUST_6606_PI417174124
640071523	RSP_0312	0	12.3317	12.9392	9.91301	0.988072	1.12293	1.4063	Aminotransferase class-III		CUST_6607_PI417174124
640071524	RSP_0313	0	---	5.89807	7.63904	0.31306	2.10003	1.39092	hypothetical protein		CUST_6608_PI417174124
640071524	RSP_0313	0	12.1586	12.7436	15.6669	1.03331	0.756695	1.15407	hypothetical protein		CUST_6609_PI417174124
640071524	RSP_0313	0	---	---	7.55411	-0.160574	0.00215994	1.34526	hypothetical protein		CUST_6610_PI417174124
640071525	RSP_0314	pucB	9.98442	10.0941	15.0444	1.35362	0.525906	1.18295	LHII beta, light-harvesting B800/850 protein		CUST_6611_PI417174124
640071525	RSP_0314	pucB	8.61632	11.1925	13.4405	1.29372	0.513846	1.97076	LHII beta, light-harvesting B800/850 protein		CUST_6612_PI417174124
640071527	RSP_0315	pucC	13.8123	14.1282	10.8341	0.930621	1.35419	1.05805	Light-harvesting 1 (B870) complex assembly		CUST_6616_PI417174124
640071527	RSP_0315	pucC	8.49511	8.68212	10.0268	1.11189	1.06315	1.04722	Light-harvesting 1 (B870) complex assembly		CUST_6617_PI417174124
640071527	RSP_0315	pucC	9.18949	9.59599	10.4586	0.718322	0.663928	1.18888	Light-harvesting 1 (B870) complex assembly		CUST_6618_PI417174124
640071528	RSP_0316	0	12.6413	13.0858	10.0203	0.843117	0.657995	1.11328	Transcriptional regulator, LuxR family		CUST_6619_PI417174124
640071528	RSP_0316	0	11.8677	12.4666	9.93953	0.822972	0.594533	1.1827	Transcriptional regulator, LuxR family		CUST_6620_PI417174124
640071528	RSP_0316	0	11.1501	11.9899	8.80652	0.738876	0.542293	1.21348	Transcriptional regulator, LuxR family		CUST_6621_PI417174124
640071529	RSP_0317	hemN	10.5732	12.6797	11.1082	0.665277	0.675488	0.911822	coproporphyrinogen III oxidase		CUST_6622_PI417174124
640071529	RSP_0317	hemN	11.7022	12.6185	10.5474	1.21621	0.698531	1.05098	coproporphyrinogen III oxidase		CUST_6623_PI417174124
640071529	RSP_0317	hemN	10.3651	13.4935	11.2744	0.600819	0.542817	0.822747	coproporphyrinogen III oxidase		CUST_6624_PI417174124
640071530	RSP_0318	0	8.12959	9.74535	7.99002	0.882896	0.426512	1.41214	hypothetical protein		CUST_6625_PI417174124
640071530	RSP_0318	0	11.8123	12.499	8.8495	0.902911	1.09161	1.14326	hypothetical protein		CUST_6626_PI417174124
640071530	RSP_0318	0	---	---	7.8898	-0.145985	-0.0320337	1.41916	hypothetical protein		CUST_6627_PI417174124
640071531	RSP_0319	0	12.477	13.1463	9.73033	0.791292	1.06052	1.26376	NnrU		CUST_6628_PI417174124
640071531	RSP_0319	0	10.0191	9.69077	9.39581	0.694933	0.660261	1.48706	NnrU		CUST_6629_PI417174124
640071531	RSP_0319	0	8.64156	11.0621	7.91517	0.652122	0.598217	1.39977	NnrU		CUST_6630_PI417174124
640071532	RSP_0320	NnrT	10.2326	11.3091	8.64155	0.787559	0.733249	1.66692	NnrT		CUST_6631_PI417174124
640071532	RSP_0320	NnrT	9.26321	11.0384	8.02358	0.915825	1.03261	2.39086	NnrT		CUST_6632_PI417174124
640071532	RSP_0320	NnrT	10.3473	10.0042	8.52199	1.13862	1.17012	1.55093	NnrT		CUST_6633_PI417174124
640071533	RSP_0321	norD	10.7431	11.3378	9.38386	0.885805	1.05061	1.68973	NorD Nitric oxide reductase activation protein		CUST_6634_PI417174124
640071533	RSP_0321	norD	11.5058	11.7844	9.25935	1.11506	1.12207	1.71559	NorD Nitric oxide reductase activation protein		CUST_6635_PI417174124
640071533	RSP_0321	norD	14.2287	14.7834	10.6097	0.859596	1.15512	1.95806	NorD Nitric oxide reductase activation protein		CUST_6636_PI417174124
640071534	RSP_0322	norQ	10.2832	9.39188	8.71624	1.0371	0.755133	2.01619	NorQ protein required for nitric oxide reductase activity		CUST_6637_PI417174124
640071534	RSP_0322	norQ	8.27379	11.509	7.17234	1.10025	1.25626	3.17073	NorQ protein required for nitric oxide reductase activity		CUST_6638_PI417174124
640071534	RSP_0322	norQ	9.70261	10.5592	8.45978	0.80296	0.685074	1.51224	NorQ protein required for nitric oxide reductase activity		CUST_6639_PI417174124
640071535	RSP_0323	norB	---	7.10104	7.6871	-15.8503	-0.0473062	1.5652	Nitric oxide reductase large subunit, cytochrome b		CUST_6640_PI417174124
640071535	RSP_0323	norB	11.7424	12.3348	9.83465	1.23553	1.15443	1.63723	Nitric oxide reductase large subunit, cytochrome b		CUST_6641_PI417174124
640071535	RSP_0323	norB	---	7.54617	7.75516	-0.0263013	0.280354	1.14937	Nitric oxide reductase large subunit, cytochrome b		CUST_6642_PI417174124
640071536	RSP_0324	norC	10.0482	9.11312	8.29621	1.54256	0.845265	1.42341	nitric oxide reductase subunit C, cytochrome c( EC:1.7.99.7 )		CUST_6643_PI417174124
640071536	RSP_0324	norC	14.4215	14.5884	10.7528	0.613362	0.878934	1.70863	nitric oxide reductase subunit C, cytochrome c( EC:1.7.99.7 )		CUST_6644_PI417174124
640071536	RSP_0324	norC	8.58179	9.75985	8.00974	0.863282	0.327388	1.52657	nitric oxide reductase subunit C, cytochrome c( EC:1.7.99.7 )		CUST_6645_PI417174124
640071537	RSP_0325	0	6.28304	11.8179	7.85453	2.46942	1.04849	1.67977	hypothetical protein		CUST_6646_PI417174124
640071537	RSP_0325	0	9.30301	8.00643	8.25208	0.8407	0.509194	1.75492	hypothetical protein		CUST_6647_PI417174124
640071537	RSP_0325	0	10.9582	10.8205	8.94614	1.1673	0.84069	2.38256	hypothetical protein		CUST_6648_PI417174124
640071538	RSP_0326	0	8.45925	9.88374	7.90536	1.1222	0.673461	1.4047	hypothetical protein		CUST_6649_PI417174124
640071538	RSP_0326	0	7.97056	10.0908	7.26568	1.11936	0.626018	3.00099	hypothetical protein		CUST_6650_PI417174124
640071538	RSP_0326	0	9.13715	10.4717	7.65386	0.891217	0.269194	2.84593	hypothetical protein		CUST_6651_PI417174124
640071539	RSP_0327	nnrR	8.19585	9.22991	8.16094	0.379197	0.290114	1.37229	Crp-Fnr regulatory protein (NnrR)		CUST_6652_PI417174124
640071539	RSP_0327	nnrR	10.4076	11.6687	8.68968	0.849612	0.789478	1.30666	Crp-Fnr regulatory protein (NnrR)		CUST_6653_PI417174124
640071539	RSP_0327	nnrR	10.8764	11.4387	9.07489	0.760512	0.680717	1.22463	Crp-Fnr regulatory protein (NnrR)		CUST_6654_PI417174124
640071540	RSP_0328	nnrS	10.9267	11.4644	8.45145	1.19605	1.52826	1.64153	hypothetical protein		CUST_6655_PI417174124
640071540	RSP_0328	nnrS	7.50833	9.47744	8.12943	0.77598	0.166188	1.43702	hypothetical protein		CUST_6656_PI417174124
640071540	RSP_0328	nnrS	8.30725	9.43864	7.44027	0.931418	1.01332	2.44227	hypothetical protein		CUST_6657_PI417174124
640071541	RSP_0329	0	12.18	13.4083	10.7684	0.631505	0.503834	1.03946	GAF sensor diguanylate cyclase (GGDEF)		CUST_6658_PI417174124
640071541	RSP_0329	0	11.3601	12.6806	9.48631	0.434976	0.411036	0.821078	GAF sensor diguanylate cyclase (GGDEF)		CUST_6659_PI417174124
640071541	RSP_0329	0	11.2463	12.6829	9.46112	0.517707	0.47222	0.93918	GAF sensor diguanylate cyclase (GGDEF)		CUST_6660_PI417174124
640071542	RSP_0330	0	9.9329	11.668	7.98241	0.599843	0.355983	2.05804	hypothetical protein		CUST_6661_PI417174124
640071542	RSP_0330	0	11.8139	13.1302	9.94471	0.747292	0.862814	1.61702	hypothetical protein		CUST_6662_PI417174124
640071542	RSP_0330	0	13.7397	14.6258	10.5526	0.788732	1.0035	1.72276	hypothetical protein		CUST_6663_PI417174124
640071543	RSP_0331	0	11.5485	12.0552	8.70229	0.737951	0.464225	1.57115	hypothetical protein		CUST_6664_PI417174124
640071543	RSP_0331	0	11.8753	12.7049	9.62585	0.836365	0.635778	1.42964	hypothetical protein		CUST_6665_PI417174124
640071543	RSP_0331	0	11.6189	12.9644	9.28594	0.72148	0.459471	0.964915	hypothetical protein		CUST_6666_PI417174124
640071544	RSP_0332	0	10.4658	12.1017	8.73795	0.536297	0.319322	1.08355	possible cellulose synthase		CUST_6667_PI417174124
640071544	RSP_0332	0	11.1123	12.6383	10.0627	0.579079	0.537506	1.44252	possible cellulose synthase		CUST_6668_PI417174124
640071544	RSP_0332	0	12.2356	13.1122	9.99735	0.792911	0.595122	1.26356	possible cellulose synthase		CUST_6669_PI417174124
640071545	RSP_0333	0	9.00534	11.6739	7.87508	0.703633	0.393725	2.02085	possible cellulose synthase		CUST_6670_PI417174124
640071545	RSP_0333	0	10.0987	10.6846	8.77009	0.679658	0.326053	0.995914	possible cellulose synthase		CUST_6671_PI417174124
640071545	RSP_0333	0	11.5241	12.7514	9.35473	1.20396	0.852468	1.53315	possible cellulose synthase		CUST_6672_PI417174124
640071546	RSP_0334	0	11.21	12.6581	9.58495	0.661712	0.427786	0.80599	hypothetical protein		CUST_6673_PI417174124
640071546	RSP_0334	0	14.1623	13.8726	10.6282	0.680123	0.429616	0.828431	hypothetical protein		CUST_6674_PI417174124
640071546	RSP_0334	0	12.8203	14.7595	9.76749	0.722253	0.531366	0.818082	hypothetical protein		CUST_6675_PI417174124
640071547	RSP_0335	0	9.68341	12.7213	9.13724	0.599818	0.409013	0.875108	Probable dicyclicGMP cyclasephosphodiesterase		CUST_6676_PI417174124
640071547	RSP_0335	0	11.1398	11.3054	9.5497	0.59381	0.45534	1.10614	Probable dicyclicGMP cyclasephosphodiesterase		CUST_6677_PI417174124
640071547	RSP_0335	0	11.2587	12.6516	9.78596	0.632202	0.540708	0.852652	Probable dicyclicGMP cyclasephosphodiesterase		CUST_6678_PI417174124
640071548	RSP_0337	0	11.7976	13.2896	7.71708	0.812331	1.01374	2.71037	possible phospodiesterase		CUST_6679_PI417174124
640071548	RSP_0337	0	7.11821	9.12763	8.43837	0.28709	0.590248	1.66219	possible phospodiesterase		CUST_6680_PI417174124
640071548	RSP_0337	0	12.9409	12.1167	10.428	0.845436	1.02185	1.77787	possible phospodiesterase		CUST_6681_PI417174124
640071549	RSP_0338	0	12.2027	10.2414	9.50679	1.04675	1.08331	1.47957	hypothetical protein		CUST_6682_PI417174124
640071549	RSP_0338	0	8.76294	11.5359	7.72765	2.18791	1.06226	1.39325	hypothetical protein		CUST_6683_PI417174124
640071549	RSP_0338	0	6.94375	8.8027	7.78703	1.42915	0.32137	1.35654	hypothetical protein		CUST_6684_PI417174124
640071550	RSP_0339	0	8.10537	9.71435	7.81727	0.64852	0.356792	1.4454	hypothetical protein		CUST_6685_PI417174124
640071550	RSP_0339	0	9.08481	9.32583	8.49701	0.765688	0.403591	1.67517	hypothetical protein		CUST_6686_PI417174124
640071550	RSP_0339	0	11.9693	12.3391	9.54109	1.8933	1.46098	1.60574	hypothetical protein		CUST_6687_PI417174124
640071551	RSP_0340	0	9.6887	10.6896	8.23672	0.84126	0.460134	1.41986	hypothetical protein		CUST_6688_PI417174124
640071551	RSP_0340	0	9.47063	10.0558	7.94424	0.885181	1.379	1.68299	hypothetical protein		CUST_6689_PI417174124
640071551	RSP_0340	0	8.35183	10.2999	8.0614	0.569465	0.420569	1.21108	hypothetical protein		CUST_6690_PI417174124
640071552	RSP_0341	0	8.12334	9.93064	8.17929	0.430075	0.303289	0.930105	cytosine deaminase		CUST_6691_PI417174124
640071552	RSP_0341	0	9.80768	11.3807	9.50079	0.532867	0.540039	1.30678	cytosine deaminase		CUST_6692_PI417174124
640071552	RSP_0341	0	7.02403	9.89067	7.8162	0.629235	0.549735	1.21408	cytosine deaminase		CUST_6693_PI417174124
640071553	RSP_0342	0	7.50853	10.2488	7.91061	0.78567	0.517195	1.18319	putative ABC sugar transporter, inner membrane subunit		CUST_6694_PI417174124
640071553	RSP_0342	0	8.14108	11.3836	8.06995	1.11284	0.804851	1.57336	putative ABC sugar transporter, inner membrane subunit		CUST_6695_PI417174124
640071553	RSP_0342	0	9.48335	9.30436	8.70316	0.78028	0.420312	1.5152	putative ABC sugar transporter, inner membrane subunit		CUST_6696_PI417174124
640071554	RSP_0343	0	9.09654	10.8492	8.41317	0.626517	0.328391	1.02963	putative ABC sugar transporter, inner membrane subunit		CUST_6697_PI417174124
640071554	RSP_0343	0	13.4446	14.5263	11.2994	0.68628	0.879714	1.62813	putative ABC sugar transporter, inner membrane subunit		CUST_6698_PI417174124
640071554	RSP_0343	0	13.9348	14.4778	9.94015	0.882125	1.20594	1.953	putative ABC sugar transporter, inner membrane subunit		CUST_6699_PI417174124
640071555	RSP_0344	0	9.85553	10.7823	9.23989	0.519907	0.561552	1.26703	putative ABC sugar transporter, fused ATPase subunits		CUST_6700_PI417174124
640071555	RSP_0344	0	9.84462	12.4232	8.73753	0.65099	0.560076	1.40983	putative ABC sugar transporter, fused ATPase subunits		CUST_6701_PI417174124
640071555	RSP_0344	0	10.9149	12.0694	9.67688	0.736332	0.605008	1.28904	putative ABC sugar transporter, fused ATPase subunits		CUST_6702_PI417174124
640071556	RSP_0345	0	9.3247	11.2735	8.83872	0.601769	0.452694	1.15232	Possible ABC transporter, periplasmic binding protein		CUST_6703_PI417174124
640071556	RSP_0345	0	12.7538	13.7217	9.6107	0.900904	0.898876	0.987592	Possible ABC transporter, periplasmic binding protein		CUST_6704_PI417174124
640071556	RSP_0345	0	12.8448	13.4534	9.96399	0.755411	0.868206	1.31185	Possible ABC transporter, periplasmic binding protein		CUST_6705_PI417174124
640071557	RSP_0346	0	11.2464	13.3732	10.7537	0.603024	0.48548	1.07423	ABC transporter, substrate binding protein		CUST_6706_PI417174124
640071557	RSP_0346	0	10.7805	13.193	10.4072	0.448117	0.409845	0.995769	ABC transporter, substrate binding protein		CUST_6707_PI417174124
640071557	RSP_0346	0	12.1645	13.8445	10.6264	0.622527	0.56224	1.25051	ABC transporter, substrate binding protein		CUST_6708_PI417174124
640071558	RSP_0347	0	11.3252	12.2681	8.51861	0.722418	0.561062	1.10407	ABC transporter, inner membrane subunit		CUST_6709_PI417174124
640071558	RSP_0347	0	9.83794	11.7197	8.76626	0.65873	0.274758	1.04908	ABC transporter, inner membrane subunit		CUST_6710_PI417174124
640071558	RSP_0347	0	8.17838	10.6534	8.20135	0.427289	0.222632	1.13248	ABC transporter, inner membrane subunit		CUST_6711_PI417174124
640071559	RSP_0348	0	8.34663	10.6421	8.07607	0.77412	0.259524	1.32292	ABC transporter, inner membrane subunit		CUST_6712_PI417174124
640071559	RSP_0348	0	9.0308	11.2363	8.51651	0.85972	0.350545	1.00985	ABC transporter, inner membrane subunit		CUST_6713_PI417174124
640071559	RSP_0348	0	---	---	7.5434	0.299628	0.00129993	1.61555	ABC transporter, inner membrane subunit		CUST_6714_PI417174124
640071560	RSP_0349	0	6.24491	13.0337	8.21475	1.57214	0.366401	1.01591	ABC transporter, ATPase subunit		CUST_6715_PI417174124
640071560	RSP_0349	0	11.2329	10.4924	9.94803	0.566949	0.264166	0.987084	ABC transporter, ATPase subunit		CUST_6716_PI417174124
640071560	RSP_0349	0	9.58133	10.9921	8.5878	0.60927	0.458829	1.18509	ABC transporter, ATPase subunit		CUST_6717_PI417174124
640071561	RSP_0350	0	12.875	13.2343	10.1979	0.717862	0.815154	1.33617	hypothetical protein		CUST_6718_PI417174124
640071561	RSP_0350	0	11.1482	12.5453	10.1298	0.713618	0.658135	1.65001	hypothetical protein		CUST_6719_PI417174124
640071561	RSP_0350	0	11.6363	12.807	10.2214	0.851846	0.673341	1.50029	hypothetical protein		CUST_6720_PI417174124
640071562	RSP_0351	0	12.4466	12.4165	9.02972	0.705487	0.970576	1.62481	D-threo-aldose 1-dehydrogenase		CUST_6721_PI417174124
640071562	RSP_0351	0	12.46	11.8854	8.21246	0.612146	0.823672	1.98552	D-threo-aldose 1-dehydrogenase		CUST_6722_PI417174124
640071562	RSP_0351	0	14.6714	14.4692	10.339	0.684618	0.911866	1.9311	D-threo-aldose 1-dehydrogenase		CUST_6723_PI417174124
640071563	RSP_0352	0	12.0957	16.1388	10.5532	0.711879	0.675852	0.954284	probable ferredoxin		CUST_6724_PI417174124
640071563	RSP_0352	0	14.7674	13.4188	12.4192	0.65765	0.635022	0.999337	probable ferredoxin		CUST_6725_PI417174124
640071563	RSP_0352	0	11.9171	13.1862	9.63951	0.519854	0.500478	1.06954	probable ferredoxin		CUST_6726_PI417174124
640278542	RSP_0353	0	9.54957	9.07783	7.98853	0.587776	0.331852	1.30162	0		CUST_9952_PI417174124
640278542	RSP_0353	0	10.8249	11.3069	8.38032	0.76416	1.10459	1.50558	0		CUST_9953_PI417174124
640278542	RSP_0353	0	11.0018	10.8538	8.96767	0.662036	0.39339	1.25312	0		CUST_9954_PI417174124
640071564	RSP_0354	0	10.5018	11.6034	9.14911	0.772796	0.819523	1.483	hypothetical protein		CUST_6727_PI417174124
640071564	RSP_0354	0	10.533	11.1474	9.2735	0.65827	0.612556	1.15685	hypothetical protein		CUST_6728_PI417174124
640071564	RSP_0354	0	9.32583	10.1686	8.42083	1.00894	0.961399	1.94859	hypothetical protein		CUST_6729_PI417174124
640071565	RSP_0355	0	13.0241	12.7337	10.3089	0.578817	0.440674	0.996089	possible serine protease		CUST_6730_PI417174124
640071565	RSP_0355	0	14.2062	13.4444	10.9809	0.838951	0.553476	1.20614	possible serine protease		CUST_6731_PI417174124
640071565	RSP_0355	0	13.2198	13.0203	10.2144	0.52732	0.395777	0.918751	possible serine protease		CUST_6732_PI417174124
640071566	RSP_0356	0	14.1692	13.8439	10.4075	0.666135	0.654299	0.937561	Probable HflC protein		CUST_6733_PI417174124
640071566	RSP_0356	0	15.1465	14.7588	11.0402	0.628616	0.612691	1.05724	Probable HflC protein		CUST_6734_PI417174124
640071566	RSP_0356	0	13.5808	13.1238	9.39892	0.578785	0.505189	1.18417	Probable HflC protein		CUST_6735_PI417174124
640071567	RSP_0357	0	13.4102	16.662	9.85853	0.550691	0.689363	0.925807	Probable HflK protein		CUST_6736_PI417174124
640071567	RSP_0357	0	13.798	13.1803	10.0263	0.536428	0.500317	0.894784	Probable HflK protein		CUST_6737_PI417174124
640071567	RSP_0357	0	16.6409	13.4657	12.737	0.522534	0.487311	0.957669	Probable HflK protein		CUST_6738_PI417174124
640071568	RSP_0358	gor	10.5969	12.1892	9.313	0.681127	0.530787	1.20287	probable glutathione reductase( EC:1.8.1.7 )		CUST_6739_PI417174124
640071568	RSP_0358	gor	11.2796	11.2909	9.98736	0.568053	0.447033	1.25288	probable glutathione reductase( EC:1.8.1.7 )		CUST_6740_PI417174124
640071568	RSP_0358	gor	11.1608	12.5599	9.2665	0.675334	0.473515	1.4367	probable glutathione reductase( EC:1.8.1.7 )		CUST_6741_PI417174124
640071569	RSP_0359	cbbI	11.0414	12.174	9.10441	0.47909	0.424817	0.959262	Ribose-5-phosphate isomerase( EC:5.3.1.6 )		CUST_6742_PI417174124
640071569	RSP_0359	cbbI	11.2165	13.4375	9.94096	0.558332	0.601302	1.20839	Ribose-5-phosphate isomerase( EC:5.3.1.6 )		CUST_6743_PI417174124
640071569	RSP_0359	cbbI	12.0371	12.7885	11.0955	0.500168	0.743525	1.17258	Ribose-5-phosphate isomerase( EC:5.3.1.6 )		CUST_6744_PI417174124
640071570	RSP_0360	0	13.2732	13.6397	11.4109	0.754663	0.939487	1.26786	hypothetical protein		CUST_6745_PI417174124
640071570	RSP_0360	0	11.4853	10.0069	8.73789	1.34866	1.05289	2.9088	hypothetical protein		CUST_6746_PI417174124
640071570	RSP_0360	0	9.14199	11.4435	7.87886	0.915797	0.971366	2.90498	hypothetical protein		CUST_6747_PI417174124
640071571	RSP_0361	sda	12.0775	11.5973	8.33236	0.786551	0.934484	1.79031	probable L-serine dehydratase protein		CUST_6748_PI417174124
640071571	RSP_0361	sda	13.5045	13.7327	10.3272	1.06251	1.28795	2.23935	probable L-serine dehydratase protein		CUST_6749_PI417174124
640071571	RSP_0361	sda	16.2532	16.5839	13.4341	0.831654	1.13673	2.50173	probable L-serine dehydratase protein		CUST_6750_PI417174124
640071572	RSP_0362	0	12.436	10.401	9.60788	0.724237	1.57188	1.93483	hypothetical protein		CUST_6751_PI417174124
640071572	RSP_0362	0	9.7775	11.4354	8.24927	1.22786	0.699109	2.13526	hypothetical protein		CUST_6752_PI417174124
640071572	RSP_0362	0	9.07477	10.4514	7.81373	0.805229	0.429387	2.06703	hypothetical protein		CUST_6753_PI417174124
640071574	RSP_0363	0	10.3485	11.0136	8.59486	0.519525	0.636473	1.09751	hypothetical protein		CUST_6757_PI417174124
640071574	RSP_0363	0	11.4749	11.9759	9.0142	0.840962	0.948502	1.36617	hypothetical protein		CUST_6758_PI417174124
640071574	RSP_0363	0	14.0876	14.6853	11.4282	0.719529	0.917917	1.20851	hypothetical protein		CUST_6759_PI417174124
640071573	RSP_0364	0	8.14633	9.19144	7.26516	0.452249	0.182503	1.97585	possible transporter, RarD family, DMT superfamily		CUST_6754_PI417174124
640071573	RSP_0364	0	8.866	11.9716	7.90958	0.881338	0.736124	1.44248	possible transporter, RarD family, DMT superfamily		CUST_6755_PI417174124
640071573	RSP_0364	0	10.6571	9.56784	9.33107	0.628928	0.580593	1.51623	possible transporter, RarD family, DMT superfamily		CUST_6756_PI417174124
640071575	RSP_0365	0	17.3926	17.6773	11.4255	0.548296	0.868923	2.10814	hypothetical protein		CUST_6760_PI417174124
640071575	RSP_0365	0	13.3395	13.7371	8.54238	0.892213	1.24208	2.20284	hypothetical protein		CUST_6761_PI417174124
640071575	RSP_0365	0	8.75348	9.18348	7.98069	1.05524	0.514915	1.78926	hypothetical protein		CUST_6762_PI417174124
640071577	RSP_0366	0	10.2572	11.9365	9.71792	0.416571	0.495726	0.771643	adenylosuccinate synthetase( EC:6.3.4.4 )		CUST_6766_PI417174124
640071577	RSP_0366	0	11.2494	12.6617	9.77898	0.494764	0.584105	0.958085	adenylosuccinate synthetase( EC:6.3.4.4 )		CUST_6767_PI417174124
640071577	RSP_0366	0	11.1777	12.5566	9.7395	0.523531	0.597251	0.893742	adenylosuccinate synthetase( EC:6.3.4.4 )		CUST_6768_PI417174124
640071578	RSP_0367	0	12.1121	13.9637	10.6197	0.747772	0.555615	0.901716	Preprotein translocase SecG subunit		CUST_6769_PI417174124
640071578	RSP_0367	0	11.5358	13.0146	10.061	0.486229	0.429127	0.888411	Preprotein translocase SecG subunit		CUST_6770_PI417174124
640071578	RSP_0367	0	12.6515	13.5373	10.7558	0.614279	0.553148	0.919182	Preprotein translocase SecG subunit		CUST_6771_PI417174124
640071579	RSP_0368	0	10.6875	12.1382	8.98485	0.570973	0.373066	0.987441	CTP synthetase( EC:6.3.4.2 )		CUST_6772_PI417174124
640071579	RSP_0368	0	11.6426	13.2852	9.72583	0.60542	0.456675	1.37141	CTP synthetase( EC:6.3.4.2 )		CUST_6773_PI417174124
640071579	RSP_0368	0	12.5921	12.262	9.73984	0.627367	0.505868	1.01261	CTP synthetase( EC:6.3.4.2 )		CUST_6774_PI417174124
640071580	RSP_0369	0	10.3506	11.4024	8.72958	0.564842	0.341083	1.56776	hypothetical protein		CUST_6775_PI417174124
640071580	RSP_0369	0	11.0001	11.4516	10.1692	0.581203	0.586225	1.23029	hypothetical protein		CUST_6776_PI417174124
640071580	RSP_0369	0	10.0029	12.4121	8.98016	0.606209	0.714873	1.35429	hypothetical protein		CUST_6777_PI417174124
640071581	RSP_0370	0	12.9357	12.292	9.4501	0.696152	0.72208	1.62708	hypothetical protein		CUST_6778_PI417174124
640071581	RSP_0370	0	13.1724	13.2408	9.0466	0.760386	0.749949	1.48153	hypothetical protein		CUST_6779_PI417174124
640071581	RSP_0370	0	13.403	11.8903	9.63202	0.689634	0.586997	1.14601	hypothetical protein		CUST_6780_PI417174124
640071582	RSP_0371	0	13.4937	13.7769	11.3024	0.765762	0.504639	0.873087	ABC basic amino acid transporter, ATPase subunit		CUST_6781_PI417174124
640071582	RSP_0371	0	11.5962	12.4837	9.65048	0.636751	0.397328	0.745021	ABC basic amino acid transporter, ATPase subunit		CUST_6782_PI417174124
640071582	RSP_0371	0	13.2296	14.0821	10.9163	0.775801	0.510732	0.923808	ABC basic amino acid transporter, ATPase subunit		CUST_6783_PI417174124
640071583	RSP_0372	0	13.5634	14.8321	11.1835	0.782425	0.648772	1.18512	ABC basic amino acid transporter, solute-binding protein		CUST_6784_PI417174124
640071583	RSP_0372	0	12.8796	14.1224	11.111	0.648821	0.558628	0.998763	ABC basic amino acid transporter, solute-binding protein		CUST_6785_PI417174124
640071583	RSP_0372	0	13.8391	14.5484	11.5528	0.68597	0.646485	1.13901	ABC basic amino acid transporter, solute-binding protein		CUST_6786_PI417174124
640071584	RSP_0373	0	8.63998	12.1035	8.54145	0.622207	0.294211	0.918944	ABC basic amino acid transporter, inner membrane subunit		CUST_6787_PI417174124
640071584	RSP_0373	0	9.64229	11.4466	8.51942	0.577838	0.327836	1.28321	ABC basic amino acid transporter, inner membrane subunit		CUST_6788_PI417174124
640071584	RSP_0373	0	10.2891	10.8161	9.03323	0.536033	0.304395	0.678536	ABC basic amino acid transporter, inner membrane subunit		CUST_6789_PI417174124
640071585	RSP_0374	0	8.82143	10.8804	8.38542	0.484784	0.344904	0.942233	ABC basic amino acid transporter, inner membrane subunit		CUST_6790_PI417174124
640071585	RSP_0374	0	9.05985	10.9654	8.63036	0.819166	0.423346	1.34355	ABC basic amino acid transporter, inner membrane subunit		CUST_6791_PI417174124
640071585	RSP_0374	0	8.13785	9.79217	7.95503	0.884138	0.44885	1.75368	ABC basic amino acid transporter, inner membrane subunit		CUST_6792_PI417174124
640071586	RSP_0375	0	8.39621	10.8753	7.974	0.52503	0.372623	1.36178	probable glutamine synthetase		CUST_6793_PI417174124
640071586	RSP_0375	0	10.4205	11.8065	8.85837	0.694237	0.662591	1.44762	probable glutamine synthetase		CUST_6794_PI417174124
640071586	RSP_0375	0	9.61644	10.9965	8.39982	0.658073	0.489975	1.23794	probable glutamine synthetase		CUST_6795_PI417174124
640071587	RSP_0376	0	11.8705	12.8437	9.49676	0.788489	0.564142	0.959729	Glutamine amidotransferase class-I		CUST_6796_PI417174124
640071587	RSP_0376	0	14.6093	14.7878	9.73089	0.893562	1.1349	1.51499	Glutamine amidotransferase class-I		CUST_6797_PI417174124
640071587	RSP_0376	0	10.5845	11.5517	8.62034	0.539427	0.405693	1.0923	Glutamine amidotransferase class-I		CUST_6798_PI417174124
640071588	RSP_0377	0	11.7203	12.747	9.75214	0.800784	0.755818	1.58335	probable glutamine synthetase		CUST_6799_PI417174124
640071588	RSP_0377	0	---	---	7.84684	0.266245	-1.38111	1.14873	probable glutamine synthetase		CUST_6800_PI417174124
640071588	RSP_0377	0	9.94046	11.1541	8.3381	0.52558	0.44323	1.00717	probable glutamine synthetase		CUST_6801_PI417174124
640071589	RSP_0378	0	9.8597	10.6602	8.04851	0.714273	0.446368	1.48087	hypothetical protein		CUST_6802_PI417174124
640071589	RSP_0378	0	10.7353	11.8105	8.92323	0.767418	0.560593	1.28969	hypothetical protein		CUST_6803_PI417174124
640071589	RSP_0378	0	9.15089	11.1043	8.12551	0.672137	0.386035	1.28337	hypothetical protein		CUST_6804_PI417174124
640071590	RSP_0379	0	12.5777	13.6883	11.0185	0.760877	0.854564	1.46314	putative aminotransferase protein		CUST_6805_PI417174124
640071590	RSP_0379	0	12.5941	13.0803	10.5713	0.905363	0.97905	1.69444	putative aminotransferase protein		CUST_6806_PI417174124
640071590	RSP_0379	0	10.0357	10.9906	8.66835	0.692085	0.700018	2.32169	putative aminotransferase protein		CUST_6807_PI417174124
640071591	RSP_0380	0	11.1072	12.3304	9.69518	0.578488	0.435937	0.951406	hypothetical protein		CUST_6808_PI417174124
640071591	RSP_0380	0	12.2323	14.359	10.2245	0.766191	0.637816	0.950486	hypothetical protein		CUST_6809_PI417174124
640071591	RSP_0380	0	13.8937	13.0628	10.8054	0.606446	0.575479	0.926236	hypothetical protein		CUST_6810_PI417174124
640071592	RSP_0381	0	14.8805	14.812	11.9724	0.259457	0.289373	0.641589	hypothetical protein		CUST_6811_PI417174124
640071592	RSP_0381	0	15.096	15.2955	12.4215	0.30703	0.410631	0.706078	hypothetical protein		CUST_6812_PI417174124
640071592	RSP_0381	0	15.5429	15.7639	12.8695	0.276623	0.373206	0.614068	hypothetical protein		CUST_6813_PI417174124
640071593	RSP_0382	0	10.2629	11.5496	9.46474	0.739752	0.574073	1.17918	poly-beta-hydroxybutyrate polymerase		CUST_6814_PI417174124
640071593	RSP_0382	0	12.1354	12.5794	9.37783	0.900277	1.03997	1.38532	poly-beta-hydroxybutyrate polymerase		CUST_6815_PI417174124
640071593	RSP_0382	0	8.65611	10.3398	8.70961	0.474161	0.46763	1.04576	poly-beta-hydroxybutyrate polymerase		CUST_6816_PI417174124
640071594	RSP_0383	0	11.9352	13.4951	10.7945	0.435523	0.498311	0.777091	hypothetical protein		CUST_6817_PI417174124
640071594	RSP_0383	0	10.8085	12.5037	9.74946	0.321575	0.306617	0.6746	hypothetical protein		CUST_6818_PI417174124
640071594	RSP_0383	0	12.4104	13.5436	10.2637	0.484386	0.580303	0.723351	hypothetical protein		CUST_6819_PI417174124
640071595	RSP_0384	0	9.43558	10.8529	8.7551	0.720108	0.66278	1.20264	hypothetical protein		CUST_6820_PI417174124
640071595	RSP_0384	0	12.0277	12.5965	9.40962	0.780541	0.807376	1.65489	hypothetical protein		CUST_6821_PI417174124
640071595	RSP_0384	0	15.6991	16.0202	11.2031	0.791336	1.04176	1.55061	hypothetical protein		CUST_6822_PI417174124
640071596	RSP_0385	0	10.9916	11.913	9.38429	0.49917	0.54512	0.980235	Threonyl-tRNA synthetase, class IIa		CUST_6823_PI417174124
640071596	RSP_0385	0	11.996	12.767	9.59705	0.724125	0.81592	1.38269	Threonyl-tRNA synthetase, class IIa		CUST_6824_PI417174124
640071596	RSP_0385	0	10.9956	12.0989	9.17042	0.542515	0.71179	1.15335	Threonyl-tRNA synthetase, class IIa		CUST_6825_PI417174124
640071597	RSP_0386	0	15.7115	17.1616	13.8163	0.520496	0.531498	1.11547	Cold-shock DNA-binding domain protein		CUST_6826_PI417174124
640071597	RSP_0386	0	15.9622	16.7653	14.5069	0.612431	0.624477	0.951447	Cold-shock DNA-binding domain protein		CUST_6827_PI417174124
640071597	RSP_0386	0	15.6087	16.7396	13.8694	0.570537	0.604344	1.20917	Cold-shock DNA-binding domain protein		CUST_6828_PI417174124
640071598	RSP_0387	0	11.1327	12.6946	9.45308	0.562144	0.680405	1.0228	hypothetical protein		CUST_6829_PI417174124
640071598	RSP_0387	0	12.7524	13.8588	10.5206	0.78974	0.873962	1.13038	hypothetical protein		CUST_6830_PI417174124
640071598	RSP_0387	0	13.2796	14.5732	10.9644	0.574965	0.711406	1.03552	hypothetical protein		CUST_6831_PI417174124
640071599	RSP_0388	0	10.3797	10.9344	9.45701	0.734969	0.639536	1.32247	hypothetical protein		CUST_6832_PI417174124
640071599	RSP_0388	0	9.65692	11.6224	8.96209	0.612931	0.629969	1.26404	hypothetical protein		CUST_6833_PI417174124
640071599	RSP_0388	0	10.1203	11.4426	8.77916	0.593081	0.429362	1.3953	hypothetical protein		CUST_6834_PI417174124
640071600	RSP_0389	folA	9.96957	10.8416	8.29874	0.692065	0.514386	1.25435	Dihydrofolate reductase		CUST_6835_PI417174124
640071600	RSP_0389	folA	8.52761	9.77009	7.80477	0.516201	0.488277	2.02571	Dihydrofolate reductase		CUST_6836_PI417174124
640071600	RSP_0389	folA	9.98598	10.8868	8.29408	0.809556	0.583941	1.80384	Dihydrofolate reductase		CUST_6837_PI417174124
640071601	RSP_0390	0	12.9559	13.6028	9.8774	0.908241	1.1024	1.25694	Thymidylate synthase		CUST_6838_PI417174124
640071601	RSP_0390	0	13.0733	13.8903	10.4918	0.766962	0.756167	0.99126	Thymidylate synthase		CUST_6839_PI417174124
640071601	RSP_0390	0	11.7559	12.4847	9.42115	0.817665	0.662663	1.09764	Thymidylate synthase		CUST_6840_PI417174124
640071602	RSP_0392	0	13.6062	12.5383	9.17547	0.586537	0.735713	1.80761	probable lactoylglutathione lyase		CUST_6841_PI417174124
640071602	RSP_0392	0	13.1899	11.6756	8.99892	0.523593	0.600693	1.23965	probable lactoylglutathione lyase		CUST_6842_PI417174124
640071602	RSP_0392	0	13.9223	13.4073	9.66444	0.702905	1.07632	1.37135	probable lactoylglutathione lyase		CUST_6843_PI417174124
640071603	RSP_0393	0	---	---	7.61513	2.29987	-2.29778	1.73442	probable riboflavin biosynthesis protein		CUST_6844_PI417174124
640071603	RSP_0393	0	10.3903	13.0038	9.1905	0.59619	0.48937	1.09394	probable riboflavin biosynthesis protein		CUST_6845_PI417174124
640071603	RSP_0393	0	11.8302	12.6642	8.82924	0.521662	0.470332	1.36436	probable riboflavin biosynthesis protein		CUST_6846_PI417174124
640071604	RSP_0394	0	11.8211	13.4258	10.3855	0.665936	0.63906	1.03573	hypothetical protein		CUST_6847_PI417174124
640071604	RSP_0394	0	11.8514	13.6673	10.315	0.704276	0.972555	1.25033	hypothetical protein		CUST_6848_PI417174124
640071604	RSP_0394	0	8.71151	10.4903	8.56871	0.536474	0.43311	1.0686	hypothetical protein		CUST_6849_PI417174124
640071606	RSP_0395	rpoD	12.565	12.9931	9.59286	0.642905	0.454136	0.914519	RNA polymerase sigma factor		CUST_6853_PI417174124
640071606	RSP_0395	rpoD	13.1864	14.5365	10.1051	0.654235	0.574891	0.909794	RNA polymerase sigma factor		CUST_6854_PI417174124
640071606	RSP_0395	rpoD	14.6556	13.7071	11.4289	0.71713	0.57754	1.02813	RNA polymerase sigma factor		CUST_6855_PI417174124
640071605	RSP_0396	0	11.3739	11.7358	8.37284	0.620905	0.532033	1.35472	hypothetical protein		CUST_6850_PI417174124
640071605	RSP_0396	0	13.8481	13.1786	10.9228	0.694107	0.582092	1.21301	hypothetical protein		CUST_6851_PI417174124
640071605	RSP_0396	0	12.8937	14.8106	9.47054	0.745316	0.840568	1.55578	hypothetical protein		CUST_6852_PI417174124
640071607	RSP_0397	dnaG	11.5239	12.403	9.19877	0.598284	0.707873	0.990664	DNA primase		CUST_6856_PI417174124
640071607	RSP_0397	dnaG	13.5912	12.7569	10.4932	0.722103	0.747918	1.24953	DNA primase		CUST_6857_PI417174124
640071607	RSP_0397	dnaG	11.5701	13.8597	9.17338	0.713192	0.708746	1.4812	DNA primase		CUST_6858_PI417174124
640071608	RSP_0398	0	12.2876	13.5624	8.9518	0.603158	0.691639	1.37235	dehydrogenase( EC:1.4.1.3 )		CUST_6859_PI417174124
640071608	RSP_0398	0	14.2686	13.4674	10.4271	0.677629	0.766868	1.06689	dehydrogenase( EC:1.4.1.3 )		CUST_6860_PI417174124
640071608	RSP_0398	0	14.1086	11.5786	10.422	0.601641	0.691989	1.07752	dehydrogenase( EC:1.4.1.3 )		CUST_6861_PI417174124
640071609	RSP_0399	0	8.94764	11.0484	8.45648	0.782556	0.378716	1.06809	hypothetical protein		CUST_6862_PI417174124
640071609	RSP_0399	0	8.01351	11.8275	9.42963	-0.143946	0.330928	1.12092	hypothetical protein		CUST_6863_PI417174124
640071609	RSP_0399	0	16.7911	17.117	13.7059	0.649546	0.877144	1.4377	hypothetical protein		CUST_6864_PI417174124
640071610	RSP_0400	0	10.1887	11.4217	8.36906	0.851425	0.58623	1.3682	hypothetical protein		CUST_6865_PI417174124
640071610	RSP_0400	0	8.78399	10.4057	8.42384	0.78727	0.460597	1.45338	hypothetical protein		CUST_6866_PI417174124
640071610	RSP_0400	0	14.382	13.2629	10.7399	0.831296	0.714075	1.7142	hypothetical protein		CUST_6867_PI417174124
640071611	RSP_0401	0	9.9321	10.4569	7.9254	0.924525	0.350405	1.38337	hypothetical protein		CUST_6868_PI417174124
640071611	RSP_0401	0	7.44587	10.2289	8.07586	1.62443	0.458115	1.16878	hypothetical protein		CUST_6869_PI417174124
640071611	RSP_0401	0	13.378	14.0217	9.40477	0.691674	0.837862	1.15021	hypothetical protein		CUST_6870_PI417174124
640071612	RSP_0402	0	9.89284	10.8544	8.82105	0.525848	0.283826	1.11384	transcriptional regulator, TetR family		CUST_6871_PI417174124
640071612	RSP_0402	0	9.79317	11.0079	8.4426	0.546006	0.51548	0.933046	transcriptional regulator, TetR family		CUST_6872_PI417174124
640071612	RSP_0402	0	9.82071	11.3028	8.73277	0.74878	0.621677	1.53992	transcriptional regulator, TetR family		CUST_6873_PI417174124
640071613	RSP_0403	0	10.5491	12.0542	9.35138	0.534153	0.597517	0.966636	homoserine dehydrogenase( EC:1.1.1.3 )		CUST_6874_PI417174124
640071613	RSP_0403	0	12.1267	13.3057	9.97396	0.670644	0.829415	1.35782	homoserine dehydrogenase( EC:1.1.1.3 )		CUST_6875_PI417174124
640071613	RSP_0403	0	13.4982	14.1355	10.4217	1.02823	1.13774	1.49982	homoserine dehydrogenase( EC:1.1.1.3 )		CUST_6876_PI417174124
640071614	RSP_0404	0	10.8305	12.2937	8.96724	0.670213	0.599543	1.23269	fructose - 1,6 - bisphosphatase, GlpX-like		CUST_6877_PI417174124
640071614	RSP_0404	0	12.085	13.4933	10.0077	0.687979	0.654407	1.27498	fructose - 1,6 - bisphosphatase, GlpX-like		CUST_6878_PI417174124
640071614	RSP_0404	0	11.057	12.9354	9.62216	0.522076	0.567369	0.872835	fructose - 1,6 - bisphosphatase, GlpX-like		CUST_6879_PI417174124
640071615	RSP_0405	0	8.76858	10.7762	7.63371	0.721601	0.472957	1.73992	probable single-stranded DNA-specific exonuclease		CUST_6880_PI417174124
640071615	RSP_0405	0	9.19531	10.3164	8.26225	0.630908	0.397407	1.16413	probable single-stranded DNA-specific exonuclease		CUST_6881_PI417174124
640071615	RSP_0405	0	10.9905	11.9355	8.4348	1.04561	0.779211	2.01858	probable single-stranded DNA-specific exonuclease		CUST_6882_PI417174124
640071617	RSP_0406	0	11.3861	12.3452	9.68283	0.644334	0.580577	1.13127	periplasmic sensor diguanylate cyclase (GGDEF)		CUST_6883_PI417174124
640071617	RSP_0406	0	---	---	7.59978	-0.441902	-0.19661	1.46972	periplasmic sensor diguanylate cyclase (GGDEF)		CUST_6884_PI417174124
640071617	RSP_0406	0	11.1819	12.0401	9.65965	0.635113	0.55677	1.31804	periplasmic sensor diguanylate cyclase (GGDEF)		CUST_6885_PI417174124
640071618	RSP_0407	0	10.7906	10.8968	8.23608	0.810079	0.661332	1.5706	D-lactate dehydrogenase		CUST_6886_PI417174124
640071618	RSP_0407	0	7.00366	9.07057	8.34466	0.226814	0.13764	1.30989	D-lactate dehydrogenase		CUST_6887_PI417174124
640071618	RSP_0407	0	10.1502	11.3953	8.4773	0.826125	0.681572	1.87581	D-lactate dehydrogenase		CUST_6888_PI417174124
640071619	RSP_0408	0	11.2024	11.4655	8.54817	0.752182	1.19823	2.35115	hypothetical protein		CUST_6889_PI417174124
640071619	RSP_0408	0	10.4273	11.4651	9.1736	0.618502	1.01665	1.43917	hypothetical protein		CUST_6890_PI417174124
640071619	RSP_0408	0	15.0381	16.2542	13.2402	0.807364	1.0222	2.26528	hypothetical protein		CUST_6891_PI417174124
640071620	RSP_0409	0	9.68453	12.3146	7.67718	0.633674	0.872917	1.32714	hypothetical protein		CUST_6892_PI417174124
640071620	RSP_0409	0	11.3695	8.52451	9.79129	0.606906	0.250321	1.71407	hypothetical protein		CUST_6893_PI417174124
640071620	RSP_0409	0	15.6182	15.7789	12.5108	0.833752	1.05718	1.46638	hypothetical protein		CUST_6894_PI417174124
640071621	RSP_0410	0	12.4961	12.8273	8.85681	0.518787	0.621627	1.18681	sensor diguanylate cyclase (GGDEF)		CUST_6895_PI417174124
640071621	RSP_0410	0	9.01272	11.7888	7.99569	0.944432	1.06895	1.1857	sensor diguanylate cyclase (GGDEF)		CUST_6896_PI417174124
640071621	RSP_0410	0	11.4358	9.8434	8.47108	0.938087	0.600758	1.27859	sensor diguanylate cyclase (GGDEF)		CUST_6897_PI417174124
640071623	RSP_0411	0	9.03061	9.24927	8.66284	0.446392	0.273122	1.47667	hypothetical protein		CUST_6901_PI417174124
640071623	RSP_0411	0	8.83414	10.4157	8.08466	0.670259	0.565157	1.41312	hypothetical protein		CUST_6902_PI417174124
640071623	RSP_0411	0	11.2282	11.8477	9.34731	0.714261	0.640813	1.28987	hypothetical protein		CUST_6903_PI417174124
640071624	RSP_0412	0	11.1315	11.4377	9.46148	0.593998	0.80327	1.14437	putative phosphatase		CUST_6904_PI417174124
640071624	RSP_0412	0	11.0086	12.006	9.33636	1.19725	1.01082	1.58775	putative phosphatase		CUST_6905_PI417174124
640071624	RSP_0412	0	10.4154	12.2292	9.40371	0.791181	0.658549	1.78106	putative phosphatase		CUST_6906_PI417174124
640071626	RSP_0413	0	8.39655	10.5116	7.80338	1.19953	1.23809	1.71214	two component diguanylate cyclase		CUST_6910_PI417174124
640071626	RSP_0413	0	11.2219	9.59592	8.3929	0.668493	0.556614	1.54857	two component diguanylate cyclase		CUST_6911_PI417174124
640071626	RSP_0413	0	9.65453	10.4242	8.01363	1.10674	0.729476	2.10163	two component diguanylate cyclase		CUST_6912_PI417174124
640071627	RSP_0414	0	9.53906	10.4544	8.3379	0.724615	0.53126	1.34133	hypothetical protein		CUST_6913_PI417174124
640071627	RSP_0414	0	9.09228	9.67118	8.29902	0.641173	0.310006	1.62366	hypothetical protein		CUST_6914_PI417174124
640071627	RSP_0414	0	11.1335	11.9954	9.50833	0.827678	0.712864	1.77725	hypothetical protein		CUST_6915_PI417174124
640071629	RSP_0415	0	10.3979	11.3585	8.24911	0.963729	0.750717	1.70109	RNA polymerase sigma-70 factor		CUST_6919_PI417174124
640071629	RSP_0415	0	10.5589	11.3345	9.29649	0.713556	0.635525	1.51228	RNA polymerase sigma-70 factor		CUST_6920_PI417174124
640071629	RSP_0415	0	10.3718	11.119	8.84369	0.838232	0.750603	1.69708	RNA polymerase sigma-70 factor		CUST_6921_PI417174124
640071630	RSP_0416	0	11.1105	11.1408	9.79721	1.05333	1.18473	1.62301	putative calcium-binding EF-hand domain protein		CUST_6922_PI417174124
640071630	RSP_0416	0	10.5723	11.6499	8.36769	1.01239	0.924437	2.1917	putative calcium-binding EF-hand domain protein		CUST_6923_PI417174124
640071630	RSP_0416	0	14.7773	15.2157	10.9193	0.779515	1.0347	1.06771	putative calcium-binding EF-hand domain protein		CUST_6924_PI417174124
640071631	RSP_0418	0	9.81642	11.1355	8.11686	1.0219	0.594427	2.52025	hypothetical protein		CUST_6925_PI417174124
640071631	RSP_0418	0	14.2254	14.7465	10.8291	0.677189	0.92244	1.32953	hypothetical protein		CUST_6926_PI417174124
640071631	RSP_0418	0	14.8368	15.2328	12.5858	0.753822	0.952192	1.30825	hypothetical protein		CUST_6927_PI417174124
640071632	RSP_0419	0	11.8695	11.3131	9.84977	0.686091	0.538052	1.64362	hypothetical protein		CUST_6928_PI417174124
640071632	RSP_0419	0	10.0131	12.9096	8.15259	0.70979	0.679503	2.14877	hypothetical protein		CUST_6929_PI417174124
640071632	RSP_0419	0	8.90108	10.1224	7.98115	0.445534	0.33691	1.81551	hypothetical protein		CUST_6930_PI417174124
640071633	RSP_0420	0	11.5809	12.1913	9.08543	0.835948	0.902745	1.5462	hypothetical protein		CUST_6931_PI417174124
640071633	RSP_0420	0	10.6519	11.1243	8.44159	0.642082	0.743935	1.19445	hypothetical protein		CUST_6932_PI417174124
640071633	RSP_0420	0	15.5273	15.6624	11.1259	0.719291	1.03522	1.92563	hypothetical protein		CUST_6933_PI417174124
640071634	RSP_0421	0	11.6336	11.8291	9.19132	1.26955	1.35908	1.56792	hypothetical protein		CUST_6934_PI417174124
640071634	RSP_0421	0	13.2723	13.5807	9.73448	0.803306	1.00308	1.64152	hypothetical protein		CUST_6935_PI417174124
640071634	RSP_0421	0	11.2315	11.4396	8.63671	0.989871	1.13981	2.63208	hypothetical protein		CUST_6936_PI417174124
640071635	RSP_0422	0	16.5678	16.9508	12.3507	0.654969	0.815135	1.44057	hypothetical protein		CUST_6937_PI417174124
640071635	RSP_0422	0	14.5574	14.8814	11.105	0.803336	1.009	1.56665	hypothetical protein		CUST_6938_PI417174124
640071635	RSP_0422	0	10.5693	11.2232	8.4878	0.59235	0.557839	1.58645	hypothetical protein		CUST_6939_PI417174124
640071636	RSP_0423	0	12.3863	12.6341	9.2728	0.596186	0.910826	1.08755	Aldo/keto reductase		CUST_6940_PI417174124
640071636	RSP_0423	0	11.9003	11.2693	9.17315	0.598521	0.606699	1.06424	Aldo/keto reductase		CUST_6941_PI417174124
640071636	RSP_0423	0	11.221	11.0525	8.88881	0.482215	0.571783	1.1601	Aldo/keto reductase		CUST_6942_PI417174124
640071637	RSP_0424	0	7.91134	7.42342	8.13507	0.534724	0.522213	1.50703	hypothetical protein		CUST_6943_PI417174124
640071637	RSP_0424	0	7.6738	9.65226	7.91066	0.753248	0.872535	1.28802	hypothetical protein		CUST_6944_PI417174124
640071637	RSP_0424	0	11.6695	12.2025	10.6312	0.955863	1.09051	1.86621	hypothetical protein		CUST_6945_PI417174124
640071638	RSP_0425	metG	12.1845	13.1175	9.91103	0.681047	0.579957	1.00629	methionyl-tRNA synthetase		CUST_6946_PI417174124
640071638	RSP_0425	metG	13.3127	13.4642	11.428	0.607256	0.481608	1.18674	methionyl-tRNA synthetase		CUST_6947_PI417174124
640071638	RSP_0425	metG	12.3698	14.2516	11.1832	0.707308	0.956038	1.38456	methionyl-tRNA synthetase		CUST_6948_PI417174124
640071639	RSP_0426	0	9.2198	11.4317	8.2322	0.648357	0.397455	1.45148	putative Na+/H+ antiporter with cyclic nucleotide-binding domain		CUST_6949_PI417174124
640071639	RSP_0426	0	9.80757	10.7022	9.10403	0.646327	0.38236	1.11994	putative Na+/H+ antiporter with cyclic nucleotide-binding domain		CUST_6950_PI417174124
640071639	RSP_0426	0	10.4369	11.6207	9.30187	0.782559	0.523862	1.15289	putative Na+/H+ antiporter with cyclic nucleotide-binding domain		CUST_6951_PI417174124
640071640	RSP_0427	0	12.1217	13.6008	11.6527	0.576171	0.563368	1.04202	hypothetical protein		CUST_6952_PI417174124
640071640	RSP_0427	0	13.728	14.7169	11.9644	0.737407	0.749652	1.14548	hypothetical protein		CUST_6953_PI417174124
640071640	RSP_0427	0	15.03	15.3837	11.4437	1.11278	1.19905	1.48811	hypothetical protein		CUST_6954_PI417174124
640071641	RSP_0428	0	7.89272	10.2248	8.20526	1.18359	0.857314	1.13131	hypothetical protein		CUST_6955_PI417174124
640071641	RSP_0428	0	9.89332	9.19256	8.50529	1.06633	0.735216	2.14753	hypothetical protein		CUST_6956_PI417174124
640071641	RSP_0428	0	13.5247	13.8994	10.532	0.862974	1.01077	1.33145	hypothetical protein		CUST_6957_PI417174124
640071642	RSP_0429	0	10.9013	9.78074	9.31795	0.548848	0.293527	0.774188	Probable ABC drug/toxin efflux transporter; fused ATPase and inner membrane subunits		CUST_6958_PI417174124
640071642	RSP_0429	0	12.0402	13.5191	10.491	0.863374	1.12762	1.70239	Probable ABC drug/toxin efflux transporter; fused ATPase and inner membrane subunits		CUST_6959_PI417174124
640071642	RSP_0429	0	8.49549	11.6253	8.20565	0.831015	0.60083	1.52072	Probable ABC drug/toxin efflux transporter; fused ATPase and inner membrane subunits		CUST_6960_PI417174124
640071644	RSP_0430	cobD	12.1255	12.4654	8.5824	0.977159	1.38384	1.81423	cobalamin biosynthesis protein CobD		CUST_6964_PI417174124
640071644	RSP_0430	cobD	9.2136	9.79646	8.03666	0.690404	0.634516	2.31998	cobalamin biosynthesis protein CobD		CUST_6965_PI417174124
640071644	RSP_0430	cobD	10.4514	10.9634	8.44827	0.898773	0.866486	1.4746	cobalamin biosynthesis protein CobD		CUST_6966_PI417174124
640071645	RSP_0431	0	11.7094	12.5029	8.94308	0.789501	0.784053	1.25817	putative selenocysteine lyase( EC:4.4.1.16 )		CUST_6967_PI417174124
640071645	RSP_0431	0	10.8213	11.1699	8.57066	0.704848	0.518998	1.04458	putative selenocysteine lyase( EC:4.4.1.16 )		CUST_6968_PI417174124
640071645	RSP_0431	0	11.5681	12.0241	10.0381	0.769091	0.444409	1.44027	putative selenocysteine lyase( EC:4.4.1.16 )		CUST_6969_PI417174124
640071646	RSP_0432	0	11.8491	11.9325	9.09676	0.915402	0.493157	1.40344	hypothetical protein		CUST_6970_PI417174124
640071646	RSP_0432	0	13.0922	13.021	9.86383	0.930798	0.413369	0.932193	hypothetical protein		CUST_6971_PI417174124
640071646	RSP_0432	0	11.3367	11.6183	8.70716	0.973287	0.532362	1.20658	hypothetical protein		CUST_6972_PI417174124
640071647	RSP_0433	0	12.0059	14.1581	9.23405	1.05179	0.711415	1.15454	hypothetical protein		CUST_6973_PI417174124
640071647	RSP_0433	0	13.4107	12.1786	9.87801	0.942287	0.475585	1.01661	hypothetical protein		CUST_6974_PI417174124
640071647	RSP_0433	0	14.4336	13.2492	11.5543	0.997029	0.561026	1.56999	hypothetical protein		CUST_6975_PI417174124
640278543	RSP_0434	SufD	13.2145	12.7364	9.92931	0.845973	0.57972	1.21879	0		CUST_9955_PI417174124
640278543	RSP_0434	SufD	13.6934	12.5107	10.0934	1.01337	0.716396	1.49059	0		CUST_9956_PI417174124
640278543	RSP_0434	SufD	13.1919	13.1347	9.50585	1.06274	0.718936	1.41685	0		CUST_9957_PI417174124
640071648	RSP_0437	SufC	14.2926	13.9035	11.0522	0.951982	0.602355	1.0263	Suf C, ATPase		CUST_6976_PI417174124
640071648	RSP_0437	SufC	13.3163	12.8618	10.0047	0.85486	0.591381	1.11847	Suf C, ATPase		CUST_6977_PI417174124
640071648	RSP_0437	SufC	13.8248	13.3715	10.6402	0.980765	0.665117	1.13524	Suf C, ATPase		CUST_6978_PI417174124
640071649	RSP_0439	0	13.4	12.9545	10.2268	0.976086	0.62657	1.17481	hypothetical protein		CUST_6979_PI417174124
640071649	RSP_0439	0	13.2591	13.0224	10.4081	0.907755	0.527869	1.10299	hypothetical protein		CUST_6980_PI417174124
640071649	RSP_0439	0	10.9749	10.8739	8.30515	1.17035	0.810066	1.84167	hypothetical protein		CUST_6981_PI417174124
640071650	RSP_0440	sufB	14.4139	12.5226	11.2418	0.704895	0.826053	1.09676	putative SufB		CUST_6982_PI417174124
640071650	RSP_0440	sufB	13.0452	13.8783	10.0492	0.798784	0.881518	1.44815	putative SufB		CUST_6983_PI417174124
640071650	RSP_0440	sufB	15.1804	14.9366	11.9382	0.930955	1.36125	1.22074	putative SufB		CUST_6984_PI417174124
640071651	RSP_0442	0	11.69	11.3747	10.2691	0.911055	0.455099	1.16903	putative aminotransferase		CUST_6985_PI417174124
640071651	RSP_0442	0	12.812	13.4104	9.68565	1.12753	1.1785	1.38905	putative aminotransferase		CUST_6986_PI417174124
640071651	RSP_0442	0	10.8025	12.4566	8.69695	0.916266	0.663377	1.51071	putative aminotransferase		CUST_6987_PI417174124
640071652	RSP_0443	0	12.0175	14.5681	9.52803	0.696524	0.66914	0.854384	Rrf2 family transcriptional regulator		CUST_6988_PI417174124
640071652	RSP_0443	0	13.2929	12.9674	12.3739	0.655562	0.522232	1.15312	Rrf2 family transcriptional regulator		CUST_6989_PI417174124
640071652	RSP_0443	0	10.4834	11.1966	8.60825	0.67429	0.675865	1.01506	Rrf2 family transcriptional regulator		CUST_6990_PI417174124
640071653	RSP_0444	0	11.5476	13.0473	10.3065	0.472076	0.492526	0.725725	hypothetical protein		CUST_6991_PI417174124
640071653	RSP_0444	0	12.9835	14.2609	11.2594	0.633536	0.700287	1.26223	hypothetical protein		CUST_6992_PI417174124
640071653	RSP_0444	0	11.3778	13.1163	10.451	0.416961	0.435965	0.849367	hypothetical protein		CUST_6993_PI417174124
640071654	RSP_0445	0	8.533	9.83267	7.70871	0.325948	0.196223	1.54624	hypothetical protein		CUST_6994_PI417174124
640071654	RSP_0445	0	12.136	12.4815	9.69081	0.723426	0.717514	1.08514	hypothetical protein		CUST_6995_PI417174124
640071654	RSP_0445	0	10.2147	12.9935	8.98899	0.502164	0.549926	0.924128	hypothetical protein		CUST_6996_PI417174124
640071655	RSP_0446	0	11.8446	13.5914	9.97665	0.442895	0.414158	0.788166	isocitrate dehydrogenase( EC:1.1.1.42 )		CUST_6997_PI417174124
640071655	RSP_0446	0	12.5158	14.1519	10.5484	0.415077	0.432998	0.830474	isocitrate dehydrogenase( EC:1.1.1.42 )		CUST_6998_PI417174124
640071655	RSP_0446	0	12.6538	13.7584	9.87054	0.556438	0.623268	0.851011	isocitrate dehydrogenase( EC:1.1.1.42 )		CUST_6999_PI417174124
640071656	RSP_0447	0	9.0711	10.4189	7.81543	0.624557	0.226295	1.93834	hypothetical protein		CUST_7000_PI417174124
640071656	RSP_0447	0	8.56632	10.1192	8.12899	0.718086	0.440046	1.29673	hypothetical protein		CUST_7001_PI417174124
640071656	RSP_0447	0	8.95367	10.6223	7.99521	0.769327	0.510645	1.52632	hypothetical protein		CUST_7002_PI417174124
640071657	RSP_0448	0	12.0861	13.9596	9.90239	0.67068	0.748942	1.0218	EF-Tu; elongation factor Tu		CUST_7003_PI417174124
640071657	RSP_0448	0	10.6357	13.4091	8.54243	0.827326	0.618267	1.17268	EF-Tu; elongation factor Tu		CUST_7004_PI417174124
640071657	RSP_0448	0	11.6987	12.2825	9.86391	0.681611	0.606409	1.10128	EF-Tu; elongation factor Tu		CUST_7005_PI417174124
640071658	RSP_0449	0	11.9004	11.7924	9.72968	0.658442	0.660948	1.34156	putative glutamine amidotransferase		CUST_7006_PI417174124
640071658	RSP_0449	0	10.6398	12.09	9.16229	0.738431	0.508763	1.11381	putative glutamine amidotransferase		CUST_7007_PI417174124
640071658	RSP_0449	0	10.6973	12.9247	8.8177	0.784313	0.669147	1.43701	putative glutamine amidotransferase		CUST_7008_PI417174124
640071659	RSP_0450	0	10.6487	12.1403	9.05352	0.55536	0.508717	1.03096	hypothetical protein		CUST_7009_PI417174124
640071659	RSP_0450	0	13.454	14.88	11.7341	0.645734	0.68076	1.11619	hypothetical protein		CUST_7010_PI417174124
640071659	RSP_0450	0	11.8794	13.1826	9.43806	0.633436	0.518319	1.71133	hypothetical protein		CUST_7011_PI417174124
640071660	RSP_0451	alaS	11.694	12.698	9.73253	0.567652	0.383324	0.991492	alanyl-tRNA synthetase		CUST_7012_PI417174124
640071660	RSP_0451	alaS	11.4314	12.5314	9.10865	0.648113	0.507513	1.47931	alanyl-tRNA synthetase		CUST_7013_PI417174124
640071660	RSP_0451	alaS	14.0082	14.7005	10.0617	0.618282	0.816165	1.02221	alanyl-tRNA synthetase		CUST_7014_PI417174124
640071661	RSP_0452	recA	11.855	12.089	9.21522	0.443584	0.433532	1.22935	recombinase A		CUST_7015_PI417174124
640071661	RSP_0452	recA	13.4436	13.7387	11.2128	0.569063	0.579815	1.18001	recombinase A		CUST_7016_PI417174124
640071661	RSP_0452	recA	12.1831	12.544	9.77986	0.455035	0.491341	1.01029	recombinase A		CUST_7017_PI417174124
640071662	RSP_0453	0	7.56786	8.58808	7.98232	0.34775	0.130855	1.08909	hypothetical protein		CUST_7018_PI417174124
640071662	RSP_0453	0	10.8369	11.7467	9.31525	0.754554	0.631008	1.5723	hypothetical protein		CUST_7019_PI417174124
640071662	RSP_0453	0	8.70722	9.90095	8.45371	0.573718	0.473626	1.20026	hypothetical protein		CUST_7020_PI417174124
640071663	RSP_0454	0	12.4383	15.5793	10.1033	1.212	1.53082	2.12287	multisensor hybrid histidine kinase		CUST_7021_PI417174124
640071663	RSP_0454	0	9.63086	9.55382	7.90316	0.788027	0.297647	1.51153	multisensor hybrid histidine kinase		CUST_7022_PI417174124
640071663	RSP_0454	0	15.7394	12.695	11.9983	1.07301	1.35828	2.04166	multisensor hybrid histidine kinase		CUST_7023_PI417174124
640071664	RSP_0455	0	9.9671	10.2142	8.6523	0.641794	1.11654	1.40608	possible NOL1/NOP2/sun family protein		CUST_7024_PI417174124
640071664	RSP_0455	0	15.1348	15.3487	11.8946	1.1682	1.47687	2.18003	possible NOL1/NOP2/sun family protein		CUST_7025_PI417174124
640071664	RSP_0455	0	---	11.4521	7.8486	-9.84466	0.682697	2.076	possible NOL1/NOP2/sun family protein		CUST_7026_PI417174124
640071666	RSP_0456	0	8.79763	9.76363	7.08859	0.531348	0.363824	2.34665	hypothetical protein		CUST_7030_PI417174124
640071666	RSP_0456	0	11.4932	11.7701	8.78552	0.765596	0.990091	1.36893	hypothetical protein		CUST_7031_PI417174124
640071666	RSP_0456	0	10.7217	11.1295	8.82852	0.7451	0.906697	1.66251	hypothetical protein		CUST_7032_PI417174124
640071665	RSP_0457	glpR	9.90324	10.6898	8.66315	0.68627	0.499145	1.22955	probable glycerol-3-phosphate regulon repressor		CUST_7027_PI417174124
640071665	RSP_0457	glpR	10.2607	11.3755	8.56443	1.01612	1.10926	1.77651	probable glycerol-3-phosphate regulon repressor		CUST_7028_PI417174124
640071665	RSP_0457	glpR	7.50824	9.16289	7.95656	0.933411	0.525041	1.28483	probable glycerol-3-phosphate regulon repressor		CUST_7029_PI417174124
640071667	RSP_0458	0	11.328	10.4026	8.62305	0.553001	0.86349	1.71246	hypothetical protein		CUST_7033_PI417174124
640071667	RSP_0458	0	10.6012	12.135	8.67464	0.692784	0.896064	1.60709	hypothetical protein		CUST_7034_PI417174124
640071667	RSP_0458	0	11.7169	11.306	8.92779	0.668631	0.932102	1.50071	hypothetical protein		CUST_7035_PI417174124
640071668	RSP_0459	0	10.661	11.2259	8.96448	0.545211	0.55294	1.35578	hypothetical protein		CUST_7036_PI417174124
640071668	RSP_0459	0	10.2367	11.232	8.59726	0.476819	0.470099	1.52927	hypothetical protein		CUST_7037_PI417174124
640071668	RSP_0459	0	10.0349	10.9525	8.02229	0.705412	0.624313	1.87343	hypothetical protein		CUST_7038_PI417174124
640071669	RSP_0460	0	12.5882	12.7173	9.11676	1.02509	1.10689	1.89578	AcrB/AcrD/AcrF family cation/multidrug efflux pump		CUST_7039_PI417174124
640071669	RSP_0460	0	13.9315	13.8864	9.55903	1.40211	1.91823	2.23421	AcrB/AcrD/AcrF family cation/multidrug efflux pump		CUST_7040_PI417174124
640071669	RSP_0460	0	7.81468	9.06101	7.86607	0.762123	0.571451	1.55901	AcrB/AcrD/AcrF family cation/multidrug efflux pump		CUST_7041_PI417174124
640071670	RSP_0461	0	13.9166	14.2264	9.71395	1.38258	1.83887	1.71638	multidrug/cation efflux pump, membrane fusion protein (MFP) family		CUST_7042_PI417174124
640071670	RSP_0461	0	12.8124	14.5431	10.3369	0.72384	1.06806	1.78286	multidrug/cation efflux pump, membrane fusion protein (MFP) family		CUST_7043_PI417174124
640071670	RSP_0461	0	15.0699	15.5999	9.58028	0.564399	0.834923	1.72867	multidrug/cation efflux pump, membrane fusion protein (MFP) family		CUST_7044_PI417174124
640071671	RSP_0462	0	12.6223	13.2523	9.1082	0.733312	1.02243	2.21434	hypothetical protein		CUST_7045_PI417174124
640071671	RSP_0462	0	6.76092	7.37508	7.57322	2.10843	1.81763	1.8785	hypothetical protein		CUST_7046_PI417174124
640071671	RSP_0462	0	12.0789	12.699	9.26495	1.12883	1.38135	2.38631	hypothetical protein		CUST_7047_PI417174124
640071672	RSP_0463	0	10.2358	11.2706	8.13744	0.737807	0.635191	1.52633	cation efflux transporter, CDF family		CUST_7048_PI417174124
640071672	RSP_0463	0	8.87137	10.0176	8.19913	0.483562	0.420777	1.3773	cation efflux transporter, CDF family		CUST_7049_PI417174124
640071672	RSP_0463	0	9.87813	10.7732	8.9115	0.778724	0.897761	1.48452	cation efflux transporter, CDF family		CUST_7050_PI417174124
640071673	RSP_0464	0	10.729	12.6972	11.2377	1.05264	0.658492	0.939705	putative protease		CUST_7051_PI417174124
640071673	RSP_0464	0	10.0661	13.022	10.6652	0.856437	0.613259	1.06302	putative protease		CUST_7052_PI417174124
640071673	RSP_0464	0	11.4735	11.9277	11.2602	0.782046	0.654156	0.983974	putative protease		CUST_7053_PI417174124
640071674	RSP_0465	0	13.7632	14.2241	11.2585	0.798031	0.94207	1.10825	putative protease		CUST_7054_PI417174124
640071674	RSP_0465	0	10.2905	13.0031	10.8012	0.934196	0.836907	1.09037	putative protease		CUST_7055_PI417174124
640071674	RSP_0465	0	11.1279	11.7876	10.9997	0.649996	0.73839	1.10992	putative protease		CUST_7056_PI417174124
640071675	RSP_0466	0	8.9931	11.7379	10.6479	1.02775	0.645325	1.00717	hypothetical protein		CUST_7057_PI417174124
640071675	RSP_0466	0	14.1876	13.6928	11.1339	1.02551	1.00949	1.3703	hypothetical protein		CUST_7058_PI417174124
640071675	RSP_0466	0	11.064	13.4424	11.207	1.22473	0.635824	1.03061	hypothetical protein		CUST_7059_PI417174124
640071676	RSP_0467	ubiD	8.44105	11.2541	8.85379	1.33559	0.561969	1.08901	3-octaprenyl-4-hydroxybenzoate carboxy-lyase		CUST_7060_PI417174124
640071676	RSP_0467	ubiD	8.77487	9.03845	9.08918	1.49428	0.610876	1.07766	3-octaprenyl-4-hydroxybenzoate carboxy-lyase		CUST_7061_PI417174124
640071676	RSP_0467	ubiD	---	11.3051	8.71541	-0.402851	0.558457	1.3784	3-octaprenyl-4-hydroxybenzoate carboxy-lyase		CUST_7062_PI417174124
640071677	RSP_0468	0	10.6439	9.82905	9.74791	0.873	0.570328	1.41825	putative 3-octaprenyl-4-hydroxybenzoate carboxy-lyase		CUST_7063_PI417174124
640071677	RSP_0468	0	7.44267	11.5259	8.49317	1.16317	0.992993	1.3016	putative 3-octaprenyl-4-hydroxybenzoate carboxy-lyase		CUST_7064_PI417174124
640071677	RSP_0468	0	14.1283	14.6379	10.6187	0.753228	1.0091	1.86037	putative 3-octaprenyl-4-hydroxybenzoate carboxy-lyase		CUST_7065_PI417174124
640071678	RSP_0469	0	10.358	10.2289	9.30184	0.532569	0.402186	1.01279	hypothetical protein		CUST_7066_PI417174124
640071678	RSP_0469	0	10.1415	11.5797	9.14709	0.553029	0.470072	1.07052	hypothetical protein		CUST_7067_PI417174124
640071678	RSP_0469	0	8.92829	11.4531	8.40102	0.588643	0.479584	1.23464	hypothetical protein		CUST_7068_PI417174124
640071679	RSP_0470	0	7.15326	13.1467	7.91249	7.86766	1.10855	1.40461	hypothetical protein		CUST_7069_PI417174124
640071679	RSP_0470	0	11.9176	8.90167	9.8519	0.846669	0.567464	1.67251	hypothetical protein		CUST_7070_PI417174124
640071679	RSP_0470	0	11.5508	11.642	8.70635	1.02241	0.87983	1.36687	hypothetical protein		CUST_7071_PI417174124
640071681	RSP_0472	0	12.3623	13.235	9.52044	0.695805	0.924675	1.35199	hypothetical protein		CUST_7075_PI417174124
640071681	RSP_0472	0	11.3716	10.9298	8.45397	0.564058	0.459864	1.33305	hypothetical protein		CUST_7076_PI417174124
640071681	RSP_0472	0	14.0987	13.4456	10.4615	0.955576	1.37094	1.68747	hypothetical protein		CUST_7077_PI417174124
640071682	RSP_0473	0	12.1088	11.8717	8.49327	1.05623	1.40481	1.21332	phospholipase-D family protein		CUST_7078_PI417174124
640071682	RSP_0473	0	11.9149	11.223	9.02725	0.684915	0.587546	1.23229	phospholipase-D family protein		CUST_7079_PI417174124
640071682	RSP_0473	0	11.8391	11.8915	8.60205	0.70048	0.79998	1.48738	phospholipase-D family protein		CUST_7080_PI417174124
640071683	RSP_0474	cycP	10.0656	10.5367	9.9861	0.857205	0.654931	1.93477	Cytochrome c'		CUST_7081_PI417174124
640071683	RSP_0474	cycP	12.1374	12.1942	10.6888	0.787371	0.966321	1.89438	Cytochrome c'		CUST_7082_PI417174124
640071683	RSP_0474	cycP	10.566	11.2168	9.9994	1.13365	1.01026	2.17639	Cytochrome c'		CUST_7083_PI417174124
640071684	RSP_0475	0	10.5818	9.65022	9.67365	0.863057	0.5792	1.7771	cytochrome b		CUST_7084_PI417174124
640071684	RSP_0475	0	13.0333	13.4894	10.8569	1.5505	2.28196	1.85233	cytochrome b		CUST_7085_PI417174124
640071684	RSP_0475	0	9.18168	10.1075	8.85361	0.837586	0.530326	1.7745	cytochrome b		CUST_7086_PI417174124
640071685	RSP_0476	0	8.48742	9.06351	8.1529	1.00818	0.83848	1.39327	L-fuculose-phosphate aldolase( EC:4.1.2.17 )		CUST_7087_PI417174124
640071685	RSP_0476	0	12.1775	14.1301	10.6428	0.720591	1.22437	1.43453	L-fuculose-phosphate aldolase( EC:4.1.2.17 )		CUST_7088_PI417174124
640071685	RSP_0476	0	9.33131	9.9119	8.088	0.823042	0.552208	1.68572	L-fuculose-phosphate aldolase( EC:4.1.2.17 )		CUST_7089_PI417174124
640071686	RSP_0477	0	14.5619	14.6797	10.696	1.10838	1.28	1.98704	hypothetical protein		CUST_7090_PI417174124
640071686	RSP_0477	0	8.94781	11.7607	7.87123	0.841867	0.74618	2.04983	hypothetical protein		CUST_7091_PI417174124
640071686	RSP_0477	0	10.6878	10.2333	8.92158	0.724892	0.715438	1.72758	hypothetical protein		CUST_7092_PI417174124
640071687	RSP_0478	0	9.19229	10.5642	8.27736	0.492414	0.358504	1.2536	putative lysyl-tRNA synthetase		CUST_7093_PI417174124
640071687	RSP_0478	0	8.81956	10.2682	7.81095	0.587765	0.451633	1.99741	putative lysyl-tRNA synthetase		CUST_7094_PI417174124
640071687	RSP_0478	0	10.7217	11.663	8.78721	0.928215	0.80609	1.51865	putative lysyl-tRNA synthetase		CUST_7095_PI417174124
640071688	RSP_0479	0	12.4968	13.5014	10.1197	0.601592	0.65756	1.02522	elongation factor P		CUST_7096_PI417174124
640071688	RSP_0479	0	11.8383	13.1136	9.45882	0.558275	0.561971	1.03607	elongation factor P		CUST_7097_PI417174124
640071688	RSP_0479	0	11.2979	12.4789	9.31546	0.456629	0.555931	0.978336	elongation factor P		CUST_7098_PI417174124
640071689	RSP_0480	uxuB	10.3175	10.7654	8.76113	0.686307	0.484766	1.60743	D-mannonate oxidoreductase( EC:1.1.1.57 )		CUST_7099_PI417174124
640071689	RSP_0480	uxuB	11.7346	13.1746	10.0367	0.721739	1.14074	1.6213	D-mannonate oxidoreductase( EC:1.1.1.57 )		CUST_7100_PI417174124
640071689	RSP_0480	uxuB	9.57069	10.3524	8.38719	0.697875	0.920451	2.118	D-mannonate oxidoreductase( EC:1.1.1.57 )		CUST_7101_PI417174124
640071690	RSP_0481	0	9.40544	11.5412	8.62107	0.437443	0.684496	1.32317	possible 2-deoxy-D-gluconate 3-dehydrogenase( EC:1.1.1.125 )		CUST_7102_PI417174124
640071690	RSP_0481	0	10.6108	11.3219	8.42922	0.817048	0.848442	1.52572	possible 2-deoxy-D-gluconate 3-dehydrogenase( EC:1.1.1.125 )		CUST_7103_PI417174124
640071690	RSP_0481	0	12.5729	13.0419	8.93742	0.646132	0.885224	1.42295	possible 2-deoxy-D-gluconate 3-dehydrogenase( EC:1.1.1.125 )		CUST_7104_PI417174124
640071691	RSP_0482	kduI	12.3437	12.6907	8.77459	0.795651	1.00239	1.26064	4-deoxy-L-threo-5-hexosulose-uronate ketol-isomerase( EC:5.3.1.17 )		CUST_7105_PI417174124
640071691	RSP_0482	kduI	10.153	10.9547	8.19149	0.65039	0.489465	1.48093	4-deoxy-L-threo-5-hexosulose-uronate ketol-isomerase( EC:5.3.1.17 )		CUST_7106_PI417174124
640071691	RSP_0482	kduI	10.4243	11.2121	8.00085	1.04069	1.17329	1.93017	4-deoxy-L-threo-5-hexosulose-uronate ketol-isomerase( EC:5.3.1.17 )		CUST_7107_PI417174124
640071692	RSP_0483	0	9.67572	9.80881	7.87627	0.633756	0.770947	2.01883	hypothetical protein		CUST_7108_PI417174124
640071692	RSP_0483	0	9.73287	10.2747	7.89427	0.633391	0.478342	1.59666	hypothetical protein		CUST_7109_PI417174124
640071692	RSP_0483	0	9.41117	9.78534	7.95271	0.612442	0.432441	1.5984	hypothetical protein		CUST_7110_PI417174124
640071693	RSP_0484	0	---	8.08346	7.4816	2.8059	0.122601	1.21149	TRAP-T family transporter, DctM (12 TMs) subunit		CUST_7111_PI417174124
640071693	RSP_0484	0	8.18172	10.0424	7.92113	1.5903	0.541997	1.4813	TRAP-T family transporter, DctM (12 TMs) subunit		CUST_7112_PI417174124
640071693	RSP_0484	0	---	---	7.87141	-0.53096	-1.72202	1.57622	TRAP-T family transporter, DctM (12 TMs) subunit		CUST_7113_PI417174124
640071694	RSP_0485	0	---	---	7.63439	2.06883	-1.06379	0.961178	TRAP-T family transporter, DctQ (4 TMs) subunit		CUST_7114_PI417174124
640071694	RSP_0485	0	10.5995	11.8195	8.41398	0.946096	1.12836	2.18572	TRAP-T family transporter, DctQ (4 TMs) subunit		CUST_7115_PI417174124
640071694	RSP_0485	0	9.16769	10.5967	8.01564	0.77075	0.356513	2.27022	TRAP-T family transporter, DctQ (4 TMs) subunit		CUST_7116_PI417174124
640071695	RSP_0487	0	11.6459	12.6972	9.2146	1.24048	0.68212	1.38417	TRAP-T family transporter, DctP (periplasmic binding) subunit		CUST_7117_PI417174124
640071695	RSP_0487	0	10.6899	13.1847	9.15504	0.65911	0.681419	1.67102	TRAP-T family transporter, DctP (periplasmic binding) subunit		CUST_7118_PI417174124
640071695	RSP_0487	0	12.4378	12.1226	10.0786	0.761895	0.731513	1.25153	TRAP-T family transporter, DctP (periplasmic binding) subunit		CUST_7119_PI417174124
640071696	RSP_0488	uxaC	10.1326	11.3904	8.17813	1.0088	0.925765	1.32145	uronate isomerase		CUST_7120_PI417174124
640071696	RSP_0488	uxaC	6.11559	8.45244	7.72705	0.386247	0.210955	1.50585	uronate isomerase		CUST_7121_PI417174124
640071696	RSP_0488	uxaC	10.8598	10.8739	8.11208	0.744672	0.865565	1.73931	uronate isomerase		CUST_7122_PI417174124
640071697	RSP_0489	0	9.00406	9.856	7.97053	0.686816	0.676391	1.38934	GntR family transcriptional regulator		CUST_7123_PI417174124
640071697	RSP_0489	0	8.83709	10.4151	8.15891	0.557548	0.396882	1.73601	GntR family transcriptional regulator		CUST_7124_PI417174124
640071697	RSP_0489	0	11.8312	12.3227	8.48074	0.783169	1.0866	1.40549	GntR family transcriptional regulator		CUST_7125_PI417174124
640071698	RSP_0490	0	9.88372	11.2768	8.22115	0.542553	0.489995	1.36683	carbohydrate kinase		CUST_7126_PI417174124
640071698	RSP_0490	0	10.0734	12.4578	8.39868	0.623986	0.57993	1.38338	carbohydrate kinase		CUST_7127_PI417174124
640071698	RSP_0490	0	11.2871	11.1676	8.95068	0.612022	0.545855	1.33425	carbohydrate kinase		CUST_7128_PI417174124
640071699	RSP_0491	hupT	9.13279	10.4602	8.61251	0.573761	0.301089	1.01051	Hydrogen uptake histidine-kinase		CUST_7129_PI417174124
640071699	RSP_0491	hupT	12.0299	12.7236	9.7323	1.20189	0.84249	1.57299	Hydrogen uptake histidine-kinase		CUST_7130_PI417174124
640071699	RSP_0491	hupT	10.8567	11.8584	9.47923	0.766479	0.59804	1.40524	Hydrogen uptake histidine-kinase		CUST_7131_PI417174124
640071700	RSP_0492	hupU	6.57205	8.86294	7.84933	0.664154	0.200485	1.61444	hydrogenase small subunit		CUST_7132_PI417174124
640071700	RSP_0492	hupU	12.5023	12.8626	9.68569	0.774384	0.845418	1.33636	hydrogenase small subunit		CUST_7133_PI417174124
640071700	RSP_0492	hupU	10.491	11.7361	9.21226	0.887315	0.705537	1.34339	hydrogenase small subunit		CUST_7134_PI417174124
640071701	RSP_0493	hupV	11.0416	11.755	8.49264	1.0204	0.905652	1.45263	hydrogenase large subunit		CUST_7135_PI417174124
640071701	RSP_0493	hupV	12.608	12.2907	10.8684	0.765978	0.871059	1.5946	hydrogenase large subunit		CUST_7136_PI417174124
640071701	RSP_0493	hupV	12.0475	13.398	9.52056	1.26227	0.8921	1.69711	hydrogenase large subunit		CUST_7137_PI417174124
640071702	RSP_0494	hypF	9.26689	10.8162	8.20819	1.23518	0.570986	1.54512	hydrogenase maturation factor F		CUST_7138_PI417174124
640071702	RSP_0494	hypF	14.4693	14.4803	10.9439	0.915602	1.17592	2.04878	hydrogenase maturation factor F		CUST_7139_PI417174124
640071702	RSP_0494	hypF	14.2241	14.7098	10.1475	0.967053	1.23805	1.42591	hydrogenase maturation factor F		CUST_7140_PI417174124
640071703	RSP_0495	hupS	11.8074	12.0186	7.69008	0.830534	0.913015	1.72983	hydrogenase protein small subunit( EC:1.12.99.6 )		CUST_7141_PI417174124
640071703	RSP_0495	hupS	9.86684	9.32772	9.36567	0.706958	2.27077	1.62987	hydrogenase protein small subunit( EC:1.12.99.6 )		CUST_7142_PI417174124
640071703	RSP_0495	hupS	8.50228	12.1786	7.68464	2.01647	0.952072	2.54786	hydrogenase protein small subunit( EC:1.12.99.6 )		CUST_7143_PI417174124
640071704	RSP_0496	hupL	8.44205	12.4297	7.85847	1.31433	1.05617	1.54761	hydrogenase protein large subunit		CUST_7144_PI417174124
640071704	RSP_0496	hupL	11.9129	10.1389	9.17259	0.774577	0.551048	1.53841	hydrogenase protein large subunit		CUST_7145_PI417174124
640071704	RSP_0496	hupL	---	---	7.89971	0.548128	-9.89924	2.36095	hydrogenase protein large subunit		CUST_7146_PI417174124
640071705	RSP_0497	0	---	---	7.57817	-0.482199	-0.546999	1.38466	HupE/UreJ accessory protein		CUST_7147_PI417174124
640071705	RSP_0497	0	13.9469	14.5256	9.09155	0.794281	1.13711	2.09378	HupE/UreJ accessory protein		CUST_7148_PI417174124
640071705	RSP_0497	0	13.2597	13.5038	9.94104	0.977714	1.25381	1.73484	HupE/UreJ accessory protein		CUST_7149_PI417174124
640071706	RSP_0498	hupC	4.86798	10.594	6.61263	5.17132	0.935972	3.33433	Ni, Fe hydrogenase I cytochrome b subunit		CUST_7150_PI417174124
640071706	RSP_0498	hupC	9.23592	---	8.06218	1.04509	-0.362992	1.66879	Ni, Fe hydrogenase I cytochrome b subunit		CUST_7151_PI417174124
640071706	RSP_0498	hupC	10.4007	9.85252	8.20453	1.06282	0.88532	1.58617	Ni, Fe hydrogenase I cytochrome b subunit		CUST_7152_PI417174124
640071707	RSP_0499	hupD	14.5467	14.9407	9.73253	1.25376	1.76604	1.91058	HycI, hydrogenase maturation protease		CUST_7153_PI417174124
640071707	RSP_0499	hupD	7.58411	9.45879	8.42766	0.376185	0.39641	1.5301	HycI, hydrogenase maturation protease		CUST_7154_PI417174124
640071707	RSP_0499	hupD	10.3609	11.3505	8.35707	0.940576	0.658401	1.65093	HycI, hydrogenase maturation protease		CUST_7155_PI417174124
640071708	RSP_0500	0	11.4718	12.4545	9.79318	0.985088	1.23001	2.21713	putative HupF/HypC hydrogenase protein		CUST_7156_PI417174124
640071708	RSP_0500	0	12.2271	12.1637	9.6112	1.52265	1.33921	2.26465	putative HupF/HypC hydrogenase protein		CUST_7157_PI417174124
640071708	RSP_0500	0	12.1514	12.2532	9.35498	1.20788	1.24337	1.69578	putative HupF/HypC hydrogenase protein		CUST_7158_PI417174124
640071709	RSP_0501	hupG	6.86866	7.94996	8.60272	0.518212	0.275138	1.59894	HupG hydrogenase expression/formation protein		CUST_7159_PI417174124
640071709	RSP_0501	hupG	7.7617	11.6521	8.10291	0.950671	1.31363	1.41897	HupG hydrogenase expression/formation protein		CUST_7160_PI417174124
640071709	RSP_0501	hupG	9.33563	9.18748	8.09352	0.924367	0.523757	1.80632	HupG hydrogenase expression/formation protein		CUST_7161_PI417174124
640071710	RSP_0502	hupH	8.38786	8.89717	7.63718	0.811522	0.506694	1.83293	HupH hydrogenase expression/formation protein		CUST_7162_PI417174124
640071710	RSP_0502	hupH	10.3797	11.5245	8.87517	0.811874	0.651964	1.29065	HupH hydrogenase expression/formation protein		CUST_7163_PI417174124
640071710	RSP_0502	hupH	10.0389	10.8871	8.02415	0.837843	0.898225	2.19878	HupH hydrogenase expression/formation protein		CUST_7164_PI417174124
640071711	RSP_0503	hupJ	7.48153	8.55406	7.41449	0.324523	0.401279	2.14016	HupJ, contains rubredoxin domain		CUST_7165_PI417174124
640071711	RSP_0503	hupJ	6.32879	8.66078	7.86277	2.28591	0.513391	1.30262	HupJ, contains rubredoxin domain		CUST_7166_PI417174124
640071711	RSP_0503	hupJ	7.56461	9.3709	7.93951	0.46351	0.433101	1.66064	HupJ, contains rubredoxin domain		CUST_7167_PI417174124
640071712	RSP_0504	hupK	9.00991	9.70891	8.04762	0.641627	0.327281	1.73197	HupK		CUST_7168_PI417174124
640071712	RSP_0504	hupK	9.14886	10.3788	8.20529	0.82984	0.754271	1.76396	HupK		CUST_7169_PI417174124
640071712	RSP_0504	hupK	7.629	10.0984	7.94683	0.948385	0.775032	1.51634	HupK		CUST_7170_PI417174124
640071713	RSP_0505	hypA	11.5183	16.5168	9.21101	1.0151	0.889851	1.61783	Hydrogenase expression/synthesis, HypA family		CUST_7171_PI417174124
640071713	RSP_0505	hypA	16.0735	12.0395	14.4611	0.676284	1.17017	1.39133	Hydrogenase expression/synthesis, HypA family		CUST_7172_PI417174124
640071713	RSP_0505	hypA	10.9224	11.5031	8.67236	0.893858	0.911541	1.25654	Hydrogenase expression/synthesis, HypA family		CUST_7173_PI417174124
640071714	RSP_0506	hypB	9.85863	10.0638	8.36839	0.778342	0.401586	1.80135	NI2+-binding GTPase protein HypB		CUST_7174_PI417174124
640071714	RSP_0506	hypB	12.1694	12.6305	10.3775	1.24985	1.28689	1.77946	NI2+-binding GTPase protein HypB		CUST_7175_PI417174124
640071714	RSP_0506	hypB	7.89706	10.7363	7.92771	1.01551	0.774406	1.66584	NI2+-binding GTPase protein HypB		CUST_7176_PI417174124
640071715	RSP_0507	0	13.1411	13.6866	10.1071	0.902047	1.28914	1.58012	HupR response regulator		CUST_7177_PI417174124
640071715	RSP_0507	0	---	---	7.51875	0.501457	-0.572393	1.56073	HupR response regulator		CUST_7178_PI417174124
640071715	RSP_0507	0	8.94455	10.2216	7.63531	0.897383	0.569993	2.30584	HupR response regulator		CUST_7179_PI417174124
640071716	RSP_0508	hypC	14.504	14.8679	11.8154	0.752545	0.919878	1.3468	Hydrogenase expression/formation protein HypC		CUST_7180_PI417174124
640071716	RSP_0508	hypC	6.65791	9.51371	7.95562	3.62373	1.01409	1.91336	Hydrogenase expression/formation protein HypC		CUST_7181_PI417174124
640071716	RSP_0508	hypC	7.28534	8.94581	7.62318	-3.35108	0.689937	1.74412	Hydrogenase expression/formation protein HypC		CUST_7182_PI417174124
640071717	RSP_0509	hypD	9.52133	10.4525	8.74351	0.731736	0.519303	1.64759	hydrogenase isoenzyme formation protein HypD		CUST_7183_PI417174124
640071717	RSP_0509	hypD	5.77012	8.40767	7.77862	0.403713	0.405988	1.49566	hydrogenase isoenzyme formation protein HypD		CUST_7184_PI417174124
640071717	RSP_0509	hypD	10.9349	11.7301	9.70182	0.802712	0.780617	1.84435	hydrogenase isoenzyme formation protein HypD		CUST_7185_PI417174124
640071718	RSP_0510	hypE	10.2308	10.6608	9.38711	0.538132	0.687703	1.47696	hydrogenase expression/formation protein HypE		CUST_7186_PI417174124
640071718	RSP_0510	hypE	8.77428	12.1587	8.60055	1.20849	0.989103	1.49591	hydrogenase expression/formation protein HypE		CUST_7187_PI417174124
640071718	RSP_0510	hypE	7.89117	9.47761	7.83362	0.73743	0.717896	1.74497	hydrogenase expression/formation protein HypE		CUST_7188_PI417174124
640071720	RSP_0511	0	10.3801	10.7733	8.65323	0.70926	0.892858	1.96041	two component transcriptional regulator, LuxR family		CUST_7192_PI417174124
640071720	RSP_0511	0	9.6234	11.0908	8.43877	0.675896	0.804675	1.82861	two component transcriptional regulator, LuxR family		CUST_7193_PI417174124
640071720	RSP_0511	0	10.0928	11.3001	9.53321	0.72562	0.965879	1.92312	two component transcriptional regulator, LuxR family		CUST_7194_PI417174124
640071721	RSP_0512	0	7.4087	11.4249	8.00038	0.79486	0.817401	1.78608	multisensor hybrid histidine kinase		CUST_7195_PI417174124
640071721	RSP_0512	0	10.6139	8.95094	8.29695	0.724655	0.745071	1.56086	multisensor hybrid histidine kinase		CUST_7196_PI417174124
640071721	RSP_0512	0	12.2202	12.3064	8.06192	0.854375	1.11833	1.46023	multisensor hybrid histidine kinase		CUST_7197_PI417174124
640071722	RSP_0513	0	13.3387	14.6628	9.98165	1.21095	0.999149	1.81771	hypothetical protein		CUST_7198_PI417174124
640071722	RSP_0513	0	14.0277	14.1348	10.0956	0.923725	0.918985	1.52271	hypothetical protein		CUST_7199_PI417174124
640071722	RSP_0513	0	13.243	14.3145	11.2031	0.868927	0.558835	1.2566	hypothetical protein		CUST_7200_PI417174124
640071723	RSP_0514	0	14.2636	13.1772	10.1686	0.760176	1.33254	1.10136	dTDP-glucose 4,6-dehydratase protein( EC:4.2.1.46 )		CUST_7201_PI417174124
640071723	RSP_0514	0	11.9228	14.7969	9.76817	0.858517	1.13822	1.559	dTDP-glucose 4,6-dehydratase protein( EC:4.2.1.46 )		CUST_7202_PI417174124
640071723	RSP_0514	0	7.7634	9.12266	8.06701	0.625233	0.84067	2.11131	dTDP-glucose 4,6-dehydratase protein( EC:4.2.1.46 )		CUST_7203_PI417174124
640071724	RSP_0515	0	13.6347	14.1187	9.65282	0.868764	1.21782	1.77819	hypothetical protein		CUST_7204_PI417174124
640071724	RSP_0515	0	12.3207	12.5268	9.0355	0.854788	1.11122	1.69831	hypothetical protein		CUST_7205_PI417174124
640071724	RSP_0515	0	10.8613	11.4843	8.06885	0.900764	1.25387	2.2262	hypothetical protein		CUST_7206_PI417174124
640071725	RSP_0516	0	7.09646	7.81724	7.69185	0.590341	0.238669	1.43302	hypothetical protein		CUST_7207_PI417174124
640071725	RSP_0516	0	---	---	7.71833	-0.112173	-0.123268	1.50455	hypothetical protein		CUST_7208_PI417174124
640071725	RSP_0516	0	8.73058	9.9684	7.95373	1.20152	1.27077	2.79223	hypothetical protein		CUST_7209_PI417174124
640071726	RSP_0517	0	10.5745	11.0372	8.02425	1.00614	1.04376	1.80745	hypothetical protein		CUST_7210_PI417174124
640071726	RSP_0517	0	9.11596	10.0305	8.31897	0.646896	0.858527	1.34502	hypothetical protein		CUST_7211_PI417174124
640071726	RSP_0517	0	11.0749	11.2792	9.32604	1.04655	1.08483	2.09498	hypothetical protein		CUST_7212_PI417174124
640071727	RSP_0518	0	8.38389	---	7.83783	0.769649	-9.19097	1.46917	putative glycosyltransferase protein		CUST_7213_PI417174124
640071727	RSP_0518	0	10.3472	9.57569	9.54588	0.970333	1.08023	2.33602	putative glycosyltransferase protein		CUST_7214_PI417174124
640071727	RSP_0518	0	8.65403	11.8555	7.91536	1.23684	1.16963	2.58691	putative glycosyltransferase protein		CUST_7215_PI417174124
640071728	RSP_0519	0	---	---	7.50917	0.724378	1.59532	1.48373	NAD-dependent epimerase/dehydratase		CUST_7216_PI417174124
640071728	RSP_0519	0	7.79392	9.0636	7.2653	1.00156	1.84096	2.48161	NAD-dependent epimerase/dehydratase		CUST_7217_PI417174124
640071728	RSP_0519	0	8.91511	10.2695	8.77171	0.741901	0.847337	1.82706	NAD-dependent epimerase/dehydratase		CUST_7218_PI417174124
640071729	RSP_0520	0	12.2904	13.5472	10.3828	0.68643	1.0202	1.62978	NAD-dependent dehydratase/epimerase		CUST_7219_PI417174124
640071729	RSP_0520	0	11.2148	11.6645	8.85836	0.891372	0.839281	1.79638	NAD-dependent dehydratase/epimerase		CUST_7220_PI417174124
640071729	RSP_0520	0	12.1201	11.5274	7.99954	0.625263	1.15631	2.25375	NAD-dependent dehydratase/epimerase		CUST_7221_PI417174124
640071730	RSP_0521	0	13.1734	13.7599	9.11119	0.853106	1.20614	1.63528	putative Zn-containing dehydrogenase		CUST_7222_PI417174124
640071730	RSP_0521	0	12.1957	13.6392	10.0181	0.682528	0.92775	1.49526	putative Zn-containing dehydrogenase		CUST_7223_PI417174124
640071730	RSP_0521	0	8.79124	9.92594	8.03091	1.50288	1.30791	1.84551	putative Zn-containing dehydrogenase		CUST_7224_PI417174124
640071731	RSP_0522	0	7.33016	8.57219	7.1831	1.09791	0.632165	2.59877	putative oxidoreductase		CUST_7225_PI417174124
640071731	RSP_0522	0	8.12703	10.0884	7.50494	2.10331	1.47607	3.07165	putative oxidoreductase		CUST_7226_PI417174124
640071731	RSP_0522	0	9.7221	10.162	8.40915	1.02917	0.568845	1.76212	putative oxidoreductase		CUST_7227_PI417174124
640071732	RSP_0523	0	13.0609	13.6513	10.0545	1.12762	1.52441	2.04608	hypothetical protein		CUST_7228_PI417174124
640071732	RSP_0523	0	10.4347	10.8907	8.75702	0.652571	0.614968	1.55634	hypothetical protein		CUST_7229_PI417174124
640071732	RSP_0523	0	12.7095	11.853	8.37951	0.781066	0.628009	1.32355	hypothetical protein		CUST_7230_PI417174124
640071733	RSP_0524	0	14.4419	14.9402	9.62147	0.581591	0.823011	1.50367	hypothetical protein		CUST_7231_PI417174124
640071733	RSP_0524	0	---	---	8.34193	-0.614461	-1.04943	1.45534	hypothetical protein		CUST_7232_PI417174124
640071733	RSP_0524	0	12.6757	13.2864	8.9611	0.766644	1.07963	1.49178	hypothetical protein		CUST_7233_PI417174124
640071734	RSP_0525	0	9.82405	10.606	8.24462	0.584599	0.447477	1.58678	hypothetical protein		CUST_7234_PI417174124
640071734	RSP_0525	0	10.7908	11.7639	9.0503	1.41774	0.858353	1.65302	hypothetical protein		CUST_7235_PI417174124
640071734	RSP_0525	0	10.6185	11.9191	9.15799	0.90749	0.8457	1.88831	hypothetical protein		CUST_7236_PI417174124
640071735	RSP_0526	0	8.72121	10.0352	8.20713	0.672246	0.451381	1.27587	hypothetical protein		CUST_7237_PI417174124
640071735	RSP_0526	0	13.683	14.0321	9.63117	0.708409	0.789641	1.35103	hypothetical protein		CUST_7238_PI417174124
640071735	RSP_0526	0	10.7296	11.926	9.42808	0.743571	0.588836	1.50584	hypothetical protein		CUST_7239_PI417174124
640071736	RSP_0527	rpoN	8.87343	9.77286	8.75601	0.711335	0.555796	1.47599	sigma-54, RpoN		CUST_7240_PI417174124
640071736	RSP_0527	rpoN	9.66954	10.3202	7.88472	0.766998	0.76709	1.33381	sigma-54, RpoN		CUST_7241_PI417174124
640071736	RSP_0527	rpoN	8.56959	10.379	9.22022	1.10169	0.936746	1.32774	sigma-54, RpoN		CUST_7242_PI417174124
640071737	RSP_0528	nifW	9.30196	11.9756	7.77094	0.826533	0.823141	2.84839	nitrogenase stabilizing/protective protein		CUST_7243_PI417174124
640071737	RSP_0528	nifW	10.3571	10.0971	8.56145	0.98783	1.00121	2.14371	nitrogenase stabilizing/protective protein		CUST_7244_PI417174124
640071737	RSP_0528	nifW	10.3706	10.6167	8.1646	0.780024	0.690348	1.39278	nitrogenase stabilizing/protective protein		CUST_7245_PI417174124
640071738	RSP_0529	nifV	8.91537	10.2134	7.87473	1.25154	0.742389	1.72611	Homocitrate synthase		CUST_7246_PI417174124
640071738	RSP_0529	nifV	11.5788	8.56814	9.32156	0.824885	0.61852	1.27441	Homocitrate synthase		CUST_7247_PI417174124
640071738	RSP_0529	nifV	3.56359	12.2545	7.66621	145.837	0.775538	1.74633	Homocitrate synthase		CUST_7248_PI417174124
640071739	RSP_0530	nifS	7.80109	8.79052	8.20794	1.41854	1.24777	1.82935	Cysteine desulfurase( EC:2.8.1.7 )		CUST_7249_PI417174124
640071739	RSP_0530	nifS	9.12229	10.0954	7.97909	1.22885	1.03348	1.62384	Cysteine desulfurase( EC:2.8.1.7 )		CUST_7250_PI417174124
640071739	RSP_0530	nifS	10.8852	11.53	8.46778	1.67385	1.48183	1.71088	Cysteine desulfurase( EC:2.8.1.7 )		CUST_7251_PI417174124
640071740	RSP_0531	nifU	12.5997	13.0858	9.92095	1.07525	1.38931	1.74639	Nitrogen fixation protein		CUST_7252_PI417174124
640071740	RSP_0531	nifU	10.5562	11.4983	8.30327	1.01114	1.28975	2.243	Nitrogen fixation protein		CUST_7253_PI417174124
640071740	RSP_0531	nifU	6.94648	8.51036	8.10314	2.7595	2.85805	2.39598	Nitrogen fixation protein		CUST_7254_PI417174124
640071741	RSP_0532	0	8.31718	9.24736	8.19622	0.843874	0.920625	1.78904	hypothetical protein		CUST_7255_PI417174124
640071741	RSP_0532	0	14.0661	14.3096	9.48683	0.862291	1.2516	1.25433	hypothetical protein		CUST_7256_PI417174124
640071741	RSP_0532	0	13.5138	13.8058	9.44583	0.730921	0.807432	1.72072	hypothetical protein		CUST_7257_PI417174124
640071742	RSP_0533	nifQ	12.1036	12.1382	8.29765	0.744853	0.958169	1.79884	putative nitrogen fixation protein nifQ		CUST_7258_PI417174124
640071742	RSP_0533	nifQ	7.27334	8.67625	7.56136	0.904151	0.730024	1.665	putative nitrogen fixation protein nifQ		CUST_7259_PI417174124
640071742	RSP_0533	nifQ	8.43914	9.5467	8.03494	1.0978	0.793132	1.62207	putative nitrogen fixation protein nifQ		CUST_7260_PI417174124
640071743	RSP_0534	0	7.231	8.5378	7.7171	2.22045	1.20151	1.85569	putative dimeric ferredoxin (FdIII)		CUST_7261_PI417174124
640071743	RSP_0534	0	11.2926	11.8186	10.8005	0.82624	0.959051	1.4607	putative dimeric ferredoxin (FdIII)		CUST_7262_PI417174124
640071743	RSP_0534	0	10.0755	11.1319	8.78049	0.857742	1.11542	1.69686	putative dimeric ferredoxin (FdIII)		CUST_7263_PI417174124
640071744	RSP_0535	0	10.4449	11.9571	8.78443	0.927553	1.81064	1.72044	hypothetical protein		CUST_7264_PI417174124
640071744	RSP_0535	0	11.4586	11.6286	8.95604	0.637986	0.863477	1.50887	hypothetical protein		CUST_7265_PI417174124
640071744	RSP_0535	0	11.0903	13.3676	8.75599	0.980816	0.889475	1.85994	hypothetical protein		CUST_7266_PI417174124
640071745	RSP_0536	nifX	11.119	11.7538	9.17064	1.16555	1.00574	1.53979	putative nitrogenase molybdenum-iron protein NifX		CUST_7267_PI417174124
640071745	RSP_0536	nifX	11.0752	11.7067	9.06283	0.744349	0.902815	1.53751	putative nitrogenase molybdenum-iron protein NifX		CUST_7268_PI417174124
640071745	RSP_0536	nifX	12.0233	13.361	10.2916	0.774464	1.03634	1.46988	putative nitrogenase molybdenum-iron protein NifX		CUST_7269_PI417174124
640071746	RSP_0537	nifN	11.4685	12.9814	10.223	0.84757	1.1755	1.6075	nitrogenase molybdenum-iron protein beta chain, nifN		CUST_7270_PI417174124
640071746	RSP_0537	nifN	12.4513	12.7541	9.65193	1.11235	1.34824	1.87966	nitrogenase molybdenum-iron protein beta chain, nifN		CUST_7271_PI417174124
640071746	RSP_0537	nifN	9.1369	9.79204	9.03735	0.727559	0.968758	1.85193	nitrogenase molybdenum-iron protein beta chain, nifN		CUST_7272_PI417174124
640071747	RSP_0538	nifE	10.93	11.6906	9.92759	0.866615	1.02811	1.51294	nifE, nitrogenase molybdenum-cofactor synthesis protein		CUST_7273_PI417174124
640071747	RSP_0538	nifE	8.91162	9.83269	8.335	0.952666	1.11827	2.1093	nifE, nitrogenase molybdenum-cofactor synthesis protein		CUST_7274_PI417174124
640071747	RSP_0538	nifE	9.05046	10.5042	9.29923	0.915524	1.04141	1.51021	nifE, nitrogenase molybdenum-cofactor synthesis protein		CUST_7275_PI417174124
640071748	RSP_0539	nifK	10.2286	11.5708	8.27145	0.650584	0.846235	1.96082	nitrogenase molybdenum-iron protein beta chain		CUST_7276_PI417174124
640071748	RSP_0539	nifK	8.16812	9.03235	8.50436	0.417622	0.243579	1.92376	nitrogenase molybdenum-iron protein beta chain		CUST_7277_PI417174124
640071748	RSP_0539	nifK	10.4088	10.5793	8.80792	0.520544	0.675216	1.61023	nitrogenase molybdenum-iron protein beta chain		CUST_7278_PI417174124
640071749	RSP_0540	nifD	11.6039	11.6281	9.94062	0.622681	0.670379	1.30742	Nitrogenase iron-molybdenum protein, alpha chain( EC:1.18.6.1 )		CUST_7279_PI417174124
640071749	RSP_0540	nifD	11.4233	11.7452	9.06377	1.25039	1.29646	2.31019	Nitrogenase iron-molybdenum protein, alpha chain( EC:1.18.6.1 )		CUST_7280_PI417174124
640071749	RSP_0540	nifD	9.3098	9.69078	8.13381	1.09355	1.27544	1.84102	Nitrogenase iron-molybdenum protein, alpha chain( EC:1.18.6.1 )		CUST_7281_PI417174124
640071750	RSP_0541	nifH	12.6948	13.8165	10.0913	0.667102	0.965106	1.49257	Nitrogenase iron protein (Nitrogenase component II)( EC:1.18.6.1 )		CUST_7282_PI417174124
640071750	RSP_0541	nifH	---	---	7.41736	0.687852	3.20098	1.78909	Nitrogenase iron protein (Nitrogenase component II)( EC:1.18.6.1 )		CUST_7283_PI417174124
640071750	RSP_0541	nifH	11.4666	13.3288	10.2679	0.618855	0.938584	1.54516	Nitrogenase iron protein (Nitrogenase component II)( EC:1.18.6.1 )		CUST_7284_PI417174124
640071751	RSP_0542	0	8.04478	9.09136	7.60109	2.1009	2.26988	1.88626	hypothetical protein		CUST_7285_PI417174124
640071751	RSP_0542	0	7.2451	9.42155	7.82378	1.1321	1.29275	1.67422	hypothetical protein		CUST_7286_PI417174124
640071751	RSP_0542	0	8.58343	6.63132	8.12105	1.15011	1.58545	1.92508	hypothetical protein		CUST_7287_PI417174124
640071752	RSP_0543	fixU	12.1522	13.9472	9.24504	0.879492	1.15183	1.86488	hypothetical protein		CUST_7288_PI417174124
640071752	RSP_0543	fixU	9.40357	9.31778	8.41804	0.822116	1.19452	2.2207	hypothetical protein		CUST_7289_PI417174124
640071752	RSP_0543	fixU	13.5056	12.1295	11.3372	0.861034	1.14124	1.74221	hypothetical protein		CUST_7290_PI417174124
640071753	RSP_0544	nifZ	8.72326	9.8007	8.1686	0.925198	1.1475	1.91481	probable NifZ		CUST_7291_PI417174124
640071753	RSP_0544	nifZ	5.73836	6.25386	7.38475	2.69972	1.53706	1.9604	probable NifZ		CUST_7292_PI417174124
640071753	RSP_0544	nifZ	14.9042	15.0748	10.8437	0.692463	0.987532	1.43364	probable NifZ		CUST_7293_PI417174124
640071754	RSP_0545	0	9.37743	9.28455	8.18383	2.04833	1.28952	1.8423	hypothetical protein		CUST_7294_PI417174124
640071754	RSP_0545	0	8.45485	9.2429	7.91021	1.34575	0.980313	1.98244	hypothetical protein		CUST_7295_PI417174124
640071754	RSP_0545	0	7.18317	10.5773	7.87729	3.80662	1.58101	1.62874	hypothetical protein		CUST_7296_PI417174124
640071755	RSP_0546	nifB	13.2977	13.2235	9.33424	0.979805	1.31536	1.70237	NifB family--FeMo cofactor biosynthesis protein		CUST_7297_PI417174124
640071755	RSP_0546	nifB	12.6089	12.7401	8.9305	1.15896	1.75057	2.66013	NifB family--FeMo cofactor biosynthesis protein		CUST_7298_PI417174124
640071755	RSP_0546	nifB	10.4924	12.0991	8.22091	0.578965	0.91855	1.55455	NifB family--FeMo cofactor biosynthesis protein		CUST_7299_PI417174124
640071756	RSP_0547	nifA	9.1982	7.37983	8.41888	0.627878	2.10374	1.17912	NifA transcriptional activator		CUST_7300_PI417174124
640071756	RSP_0547	nifA	---	10.636	7.80681	0.16526	0.385389	1.60879	NifA transcriptional activator		CUST_7301_PI417174124
640071756	RSP_0547	nifA	13.2721	13.5407	9.92525	1.20451	1.34412	1.77251	NifA transcriptional activator		CUST_7302_PI417174124
640071757	RSP_0548	0	12.145	13.1091	11.5424	1.12987	1.06148	1.59437	hypothetical protein		CUST_7303_PI417174124
640071757	RSP_0548	0	12.7434	13.4892	10.8658	0.857792	0.97335	1.61103	hypothetical protein		CUST_7304_PI417174124
640071757	RSP_0548	0	12.4111	12.8994	10.4294	0.726452	0.973059	1.78129	hypothetical protein		CUST_7305_PI417174124
640071758	RSP_0549	0	12.3546	12.5959	10.0765	0.664145	0.445765	0.925874	hypothetical protein		CUST_7306_PI417174124
640071758	RSP_0549	0	13.1751	13.8083	11.0788	0.750667	0.730993	0.93872	hypothetical protein		CUST_7307_PI417174124
640071758	RSP_0549	0	10.9875	11.2771	8.03685	1.04969	1.02183	2.67951	hypothetical protein		CUST_7308_PI417174124
640071759	RSP_0550	0	10.248	11.6427	9.72773	0.617717	0.725413	1.11426	putative D-alanyl-D-alanine carboxypeptidase		CUST_7309_PI417174124
640071759	RSP_0550	0	10.7979	13.5466	9.33656	0.74123	0.552544	1.64385	putative D-alanyl-D-alanine carboxypeptidase		CUST_7310_PI417174124
640071759	RSP_0550	0	11.7203	11.2574	11.2107	0.544525	0.56212	0.772075	putative D-alanyl-D-alanine carboxypeptidase		CUST_7311_PI417174124
640071760	RSP_0551	0	9.45923	10.4053	8.49347	0.600351	0.463304	1.33254	putative thymidylate kinase( EC:2.7.4.9 )		CUST_7312_PI417174124
640071760	RSP_0551	0	9.1445	10.3276	8.32975	0.894974	0.919801	2.10639	putative thymidylate kinase( EC:2.7.4.9 )		CUST_7313_PI417174124
640071760	RSP_0551	0	10.1371	10.812	8.79812	0.781003	0.512505	1.68393	putative thymidylate kinase( EC:2.7.4.9 )		CUST_7314_PI417174124
640071762	RSP_0552	0	10.975	12.4193	9.38191	0.978011	1.20701	1.57654	putative multidrug transporter, SMR family, DMT Superfamily		CUST_7318_PI417174124
640071762	RSP_0552	0	11.1441	12.5247	8.01465	0.78109	1.01447	2.19468	putative multidrug transporter, SMR family, DMT Superfamily		CUST_7319_PI417174124
640071762	RSP_0552	0	7.43092	8.78962	7.18529	0.362007	0.339308	2.7867	putative multidrug transporter, SMR family, DMT Superfamily		CUST_7320_PI417174124
640071763	RSP_0553	ruvB	8.43118	---	7.88755	0.381654	-0.0712129	1.18042	Holliday junction DNA helicase RuvB		CUST_7321_PI417174124
640071763	RSP_0553	ruvB	10.3654	11.3385	8.45029	0.580322	0.563888	1.31195	Holliday junction DNA helicase RuvB		CUST_7322_PI417174124
640071763	RSP_0553	ruvB	10.8653	10.8429	8.34874	0.666729	0.604299	1.86742	Holliday junction DNA helicase RuvB		CUST_7323_PI417174124
640071764	RSP_0554	htpx	12.6676	12.149	9.26417	0.895369	1.17281	1.55305	heat shock protein HtpX		CUST_7324_PI417174124
640071764	RSP_0554	htpx	12.6232	12.7463	9.20145	0.717572	1.12586	1.85178	heat shock protein HtpX		CUST_7325_PI417174124
640071764	RSP_0554	htpx	10.2627	10.4071	8.18271	0.692173	0.964101	1.72031	heat shock protein HtpX		CUST_7326_PI417174124
640071765	RSP_0555	ruvA	9.83313	10.6966	8.63331	0.433723	0.412021	0.983685	Holliday junction DNA helicase motor protein		CUST_7327_PI417174124
640071765	RSP_0555	ruvA	10.4299	11.1362	8.9216	0.680491	0.496991	1.34908	Holliday junction DNA helicase motor protein		CUST_7328_PI417174124
640071765	RSP_0555	ruvA	14.1049	14.3436	10.2343	0.710338	0.89243	1.54459	Holliday junction DNA helicase motor protein		CUST_7329_PI417174124
640071766	RSP_0556	ruvC	12.4992	13.8691	10.6953	0.690413	1.01806	1.55186	Holliday junction resolvase		CUST_7330_PI417174124
640071766	RSP_0556	ruvC	10.8089	11.3553	8.67667	0.564812	0.499413	0.942317	Holliday junction resolvase		CUST_7331_PI417174124
640071766	RSP_0556	ruvC	13.9378	14.1208	10.2182	0.779258	1.03893	1.54802	Holliday junction resolvase		CUST_7332_PI417174124
640071767	RSP_0557	0	14.8123	14.5957	12.4283	1.45327	1.54673	1.41309	hypothetical protein		CUST_7333_PI417174124
640071767	RSP_0557	0	15.1864	14.1837	12.7239	1.42108	1.44322	1.61154	hypothetical protein		CUST_7334_PI417174124
640071767	RSP_0557	0	13.7247	12.9771	10.9692	2.02791	1.76458	1.99919	hypothetical protein		CUST_7335_PI417174124
640071768	RSP_0558	0	10.4518	11.4763	8.696	0.680987	0.49068	1.09648	Possible ribosomal protein L11 methyltransferase		CUST_7336_PI417174124
640071768	RSP_0558	0	13.0148	13.5985	10.3082	0.954801	1.01861	1.98306	Possible ribosomal protein L11 methyltransferase		CUST_7337_PI417174124
640071768	RSP_0558	0	12.1793	12.8257	9.43186	0.64796	0.693722	0.949758	Possible ribosomal protein L11 methyltransferase		CUST_7338_PI417174124
640071769	RSP_0559	msrA	11.1092	10.7611	8.87829	0.467732	0.553425	1.18928	Peptide methionine sulfoxide reductase		CUST_7339_PI417174124
640071769	RSP_0559	msrA	12.4521	11.9833	9.16736	0.53093	0.573518	1.36672	Peptide methionine sulfoxide reductase		CUST_7340_PI417174124
640071769	RSP_0559	msrA	12.307	12.3824	9.64172	0.727816	1.18725	1.44861	Peptide methionine sulfoxide reductase		CUST_7341_PI417174124
640071770	RSP_0560	priA	12.4936	13.7008	9.9329	0.850645	1.00265	1.225	Probable pimosomal protein N'		CUST_7342_PI417174124
640071770	RSP_0560	priA	12.5536	12.9754	9.9596	0.699026	0.832593	1.12412	Probable pimosomal protein N'		CUST_7343_PI417174124
640071770	RSP_0560	priA	5.86338	---	7.05497	0.326561	-0.0357588	2.59151	Probable pimosomal protein N'		CUST_7344_PI417174124
640071771	RSP_0561	0	10.9117	12.8328	9.18146	0.582406	0.637078	1.03364	transaldolase		CUST_7345_PI417174124
640071771	RSP_0561	0	11.8072	12.0516	10.0005	0.63751	0.644282	0.976392	transaldolase		CUST_7346_PI417174124
640071771	RSP_0561	0	11.2435	12.6664	9.29428	0.449156	0.459468	0.888034	transaldolase		CUST_7347_PI417174124
640071772	RSP_0562	0	11.9667	11.6935	9.49636	0.608865	0.468328	1.2113	hypothetical protein		CUST_7348_PI417174124
640071772	RSP_0562	0	14.2738	14.6031	10.1808	0.713022	0.854682	1.30143	hypothetical protein		CUST_7349_PI417174124
640071772	RSP_0562	0	10.4379	12.8994	8.31217	0.632589	0.524652	1.75143	hypothetical protein		CUST_7350_PI417174124
640071773	RSP_0563	0	11.5328	12.4703	9.56663	0.80175	0.717042	1.59752	tyrosine recombinase		CUST_7351_PI417174124
640071773	RSP_0563	0	14.0201	14.2954	9.50741	1.2944	1.51174	2.04472	tyrosine recombinase		CUST_7352_PI417174124
640071773	RSP_0563	0	14.9116	14.4185	11.3772	0.709865	0.891223	1.5653	tyrosine recombinase		CUST_7353_PI417174124
640071774	RSP_0564	0	10.2393	10.7054	8.46603	0.926073	0.990002	1.62503	hypothetical protein		CUST_7354_PI417174124
640071774	RSP_0564	0	9.16427	10.0153	8.38243	1.08269	1.06266	1.79058	hypothetical protein		CUST_7355_PI417174124
640071774	RSP_0564	0	12.6761	13.2234	10.0263	1.01963	1.29813	1.65959	hypothetical protein		CUST_7356_PI417174124
640071775	RSP_0565	0	9.30696	10.8942	8.74864	0.428845	0.356202	0.931508	putative phosphatidylcholine synthase		CUST_7357_PI417174124
640071775	RSP_0565	0	9.54699	12.2009	8.50739	0.753517	0.480766	1.29985	putative phosphatidylcholine synthase		CUST_7358_PI417174124
640071775	RSP_0565	0	10.8434	11.1993	9.60563	0.730721	0.407235	1.05974	putative phosphatidylcholine synthase		CUST_7359_PI417174124
640071776	RSP_0566	0	8.69664	9.57617	8.11861	0.736275	0.459852	1.28211	possible transporter, DMT superfamily		CUST_7360_PI417174124
640071776	RSP_0566	0	8.71743	10.1443	8.10455	0.532556	0.364475	1.17013	possible transporter, DMT superfamily		CUST_7361_PI417174124
640071776	RSP_0566	0	12.2972	12.8302	9.3178	0.801829	0.769879	1.43802	possible transporter, DMT superfamily		CUST_7362_PI417174124
640071777	RSP_0567	0	9.43427	7.88134	7.95827	0.753235	1.63606	1.43171	Probable Methylated-DNA-(protein)-cysteine S-methyltransferase		CUST_7363_PI417174124
640071777	RSP_0567	0	---	10.5878	7.53459	-1.69709	0.52331	1.76092	Probable Methylated-DNA-(protein)-cysteine S-methyltransferase		CUST_7364_PI417174124
640071777	RSP_0567	0	11.7961	12.4516	9.64207	0.862664	0.745916	1.68919	Probable Methylated-DNA-(protein)-cysteine S-methyltransferase		CUST_7365_PI417174124
640071779	RSP_0568	0	10.9841	13.6697	9.11318	0.604307	0.81366	1.19181	isoleucyl-tRNA synthetase		CUST_7369_PI417174124
640071779	RSP_0568	0	11.5268	12.0313	10.0998	0.566232	0.505856	1.24484	isoleucyl-tRNA synthetase		CUST_7370_PI417174124
640071779	RSP_0568	0	10.6628	11.9106	8.5991	0.526272	0.463322	1.20656	isoleucyl-tRNA synthetase		CUST_7371_PI417174124
640071780	RSP_0569	0	11.2546	10.7854	8.74975	0.693143	0.408081	1.50917	hypothetical protein		CUST_7372_PI417174124
640071780	RSP_0569	0	11.9436	10.1668	8.92686	0.792012	0.464178	1.47938	hypothetical protein		CUST_7373_PI417174124
640071780	RSP_0569	0	12.0384	10.2621	8.98188	0.697619	0.484582	1.13779	hypothetical protein		CUST_7374_PI417174124
640071781	RSP_0570	0	12.0433	11.1436	9.20714	0.590173	0.668266	1.4778	hypothetical protein		CUST_7375_PI417174124
640071781	RSP_0570	0	11.9927	10.9938	9.11687	0.620946	0.490162	1.22971	hypothetical protein		CUST_7376_PI417174124
640071781	RSP_0570	0	12.9124	11.7651	9.34174	1.08751	2.18642	1.70297	hypothetical protein		CUST_7377_PI417174124
640071782	RSP_0571	0	15.9611	12.2205	13.6743	0.4778	0.727806	0.715923	tRNA pseudouridine synthase		CUST_7378_PI417174124
640071782	RSP_0571	0	10.6422	11.4876	8.89863	0.691573	0.58389	1.54603	tRNA pseudouridine synthase		CUST_7379_PI417174124
640071782	RSP_0571	0	11.7677	15.6216	9.90592	0.725648	0.718596	1.4529	tRNA pseudouridine synthase		CUST_7380_PI417174124
640071783	RSP_0572	0	8.65899	---	8.08415	0.485202	-0.0606221	1.50016	putative exonuclease		CUST_7381_PI417174124
640071783	RSP_0572	0	5.48628	10.5886	7.90798	1.96328	0.596465	1.43929	putative exonuclease		CUST_7382_PI417174124
640071783	RSP_0572	0	9.13214	9.79336	8.03313	0.832366	0.458225	1.87882	putative exonuclease		CUST_7383_PI417174124
640071784	RSP_0573	phoB	9.27499	11.1774	8.64386	0.770119	0.754027	1.84726	Response regulator receiver protein		CUST_7384_PI417174124
640071784	RSP_0573	phoB	9.39623	10.5739	8.18637	0.763113	0.596951	1.70226	Response regulator receiver protein		CUST_7385_PI417174124
640071784	RSP_0573	phoB	11.529	10.4401	8.71591	0.853202	0.76743	1.20595	Response regulator receiver protein		CUST_7386_PI417174124
640071785	RSP_0574	0	6.44801	10.1956	8.07178	0.317107	0.401491	1.31126	hypothetical protein		CUST_7387_PI417174124
640071785	RSP_0574	0	8.96979	8.51271	8.25296	0.665966	0.425391	1.46601	hypothetical protein		CUST_7388_PI417174124
640071785	RSP_0574	0	---	8.64106	7.88909	0.434022	0.167826	1.63143	hypothetical protein		CUST_7389_PI417174124
640071786	RSP_0575	0	11.2554	12.2945	10.1558	0.730931	0.701062	1.58287	Predicted signal transduction protein containing cyclic nucleotide-binding and CBS domains		CUST_7390_PI417174124
640071786	RSP_0575	0	9.94342	11.9936	8.6102	0.70859	0.803369	1.3508	Predicted signal transduction protein containing cyclic nucleotide-binding and CBS domains		CUST_7391_PI417174124
640071786	RSP_0575	0	10.618	11.1109	8.8423	0.622999	0.612329	1.90683	Predicted signal transduction protein containing cyclic nucleotide-binding and CBS domains		CUST_7392_PI417174124
640071787	RSP_0576	0	9.77319	10.3272	9.1286	0.375189	0.556564	1.81133	Na+/solute symporter		CUST_7393_PI417174124
640071787	RSP_0576	0	8.77652	11.7165	9.24226	0.375105	0.435354	1.0251	Na+/solute symporter		CUST_7394_PI417174124
640071787	RSP_0576	0	6.60927	12.205	8.47358	1.18895	0.483596	1.40163	Na+/solute symporter		CUST_7395_PI417174124
640071788	RSP_0577	0	9.36355	12.301	9.67981	0.247308	0.407152	1.15381	hypothetical protein		CUST_7396_PI417174124
640071788	RSP_0577	0	10.1873	12.3764	9.38218	0.428822	0.495866	1.64813	hypothetical protein		CUST_7397_PI417174124
640071788	RSP_0577	0	9.51565	12.198	9.39076	0.277263	0.462173	1.44451	hypothetical protein		CUST_7398_PI417174124
640071789	RSP_0578	0	12.7365	14.2174	11.5594	0.432178	0.765202	1.65169	Adenylate kinase( EC:2.7.4.3 )		CUST_7399_PI417174124
640071789	RSP_0578	0	9.5776	11.3175	9.02786	0.473205	0.630585	1.54076	Adenylate kinase( EC:2.7.4.3 )		CUST_7400_PI417174124
640071789	RSP_0578	0	14.6278	14.9373	11.3657	0.756074	0.843748	1.21214	Adenylate kinase( EC:2.7.4.3 )		CUST_7401_PI417174124
640071790	RSP_0579	0	13.9568	14.2796	10.0135	0.613374	0.846094	1.39492	Acetyl-coenzyme A synthetase( EC:6.2.1.1 )		CUST_7402_PI417174124
640071790	RSP_0579	0	11.3358	13.0833	10.4505	0.457432	0.814022	1.28464	Acetyl-coenzyme A synthetase( EC:6.2.1.1 )		CUST_7403_PI417174124
640071790	RSP_0579	0	11.2124	13.0356	10.0716	0.450644	0.688547	1.63047	Acetyl-coenzyme A synthetase( EC:6.2.1.1 )		CUST_7404_PI417174124
640071791	RSP_0580	0	10.2574	11.6828	9.05489	0.951161	0.796826	1.59211	Putative sulfate transporter, SulP family		CUST_7405_PI417174124
640071791	RSP_0580	0	10.0291	10.8015	8.28436	1.08942	0.84167	1.51133	Putative sulfate transporter, SulP family		CUST_7406_PI417174124
640071791	RSP_0580	0	12.9732	13.3913	10.1011	0.997268	1.22933	1.46745	Putative sulfate transporter, SulP family		CUST_7407_PI417174124
640071792	RSP_0581	0	8.93537	10.1212	8.19007	0.926258	0.85977	1.51549	hypothetical protein		CUST_7408_PI417174124
640071792	RSP_0581	0	12.2977	12.7692	10.2155	0.900975	1.19756	1.49539	hypothetical protein		CUST_7409_PI417174124
640071792	RSP_0581	0	10.2714	11.0358	8.94903	0.795741	0.828663	1.38578	hypothetical protein		CUST_7410_PI417174124
640071793	RSP_0582	0	11.211	10.7981	9.16402	0.765747	0.825334	0.929941	possible penicillin binding protein		CUST_7411_PI417174124
640071793	RSP_0582	0	10.4131	12.2286	8.65164	0.82893	0.811227	1.65771	possible penicillin binding protein		CUST_7412_PI417174124
640071793	RSP_0582	0	11.0955	12.0303	9.68369	0.816628	0.655441	1.47545	possible penicillin binding protein		CUST_7413_PI417174124
640071794	RSP_0583	0	10.7189	11.864	9.25389	0.704367	1.01342	1.47023	hypothetical protein		CUST_7414_PI417174124
640071794	RSP_0583	0	13.3319	13.6695	10.0842	0.757918	0.858818	1.556	hypothetical protein		CUST_7415_PI417174124
640071794	RSP_0583	0	10.2294	10.7141	8.38886	0.607718	0.674309	1.34277	hypothetical protein		CUST_7416_PI417174124
640071795	RSP_0584	0	10.9646	12.3882	9.79476	0.517843	0.464617	0.966873	lysyl-tRNA synthetase		CUST_7417_PI417174124
640071795	RSP_0584	0	9.28846	11.0733	8.58073	0.443404	0.351011	1.15291	lysyl-tRNA synthetase		CUST_7418_PI417174124
640071795	RSP_0584	0	12.8351	13.5087	9.49811	0.666358	0.692812	1.08385	lysyl-tRNA synthetase		CUST_7419_PI417174124
640071796	RSP_0585	osmC	8.57821	9.9824	7.96706	0.614716	0.543147	1.33322	osmotically inducible protein OsmC		CUST_7420_PI417174124
640071796	RSP_0585	osmC	9.52074	10.8234	8.61484	0.759827	0.7773	1.52535	osmotically inducible protein OsmC		CUST_7421_PI417174124
640071796	RSP_0585	osmC	12.3084	12.6741	9.83578	0.896133	0.762219	1.55484	osmotically inducible protein OsmC		CUST_7422_PI417174124
640071797	RSP_0586	nadD	10.6733	11.8177	8.59093	0.601902	0.697814	1.71479	nicotinic acid mononucleotide adenyltransferase		CUST_7423_PI417174124
640071797	RSP_0586	nadD	10.946	12.0727	8.89924	0.710814	0.622425	1.26502	nicotinic acid mononucleotide adenyltransferase		CUST_7424_PI417174124
640071797	RSP_0586	nadD	14.3945	15.4737	12.0609	0.759813	0.91139	1.27844	nicotinic acid mononucleotide adenyltransferase		CUST_7425_PI417174124
640071798	RSP_0587	0	12.0521	13.015	9.6984	0.692779	0.719018	1.07989	Putative ABC transporter, fused ATPase subunits		CUST_7426_PI417174124
640071798	RSP_0587	0	9.36892	10.8908	8.65751	0.397922	0.377101	1.00651	Putative ABC transporter, fused ATPase subunits		CUST_7427_PI417174124
640071798	RSP_0587	0	12.2195	13.1568	9.67247	0.794868	0.769835	1.07484	Putative ABC transporter, fused ATPase subunits		CUST_7428_PI417174124
640071799	RSP_0588	0	11.7392	12.8338	9.95902	0.739904	0.577872	1.66285	hypothetical protein		CUST_7429_PI417174124
640071799	RSP_0588	0	15.3294	15.7214	11.4801	0.88482	1.0893	1.47036	hypothetical protein		CUST_7430_PI417174124
640071799	RSP_0588	0	11.9806	12.7872	9.01306	0.844481	0.642079	1.82382	hypothetical protein		CUST_7431_PI417174124
640071800	RSP_0589	0	6.8491	9.82559	8.25175	1.36301	0.752012	1.34742	hypothetical protein		CUST_7432_PI417174124
640071800	RSP_0589	0	8.751	9.26625	8.34477	0.644262	0.36804	1.4743	hypothetical protein		CUST_7433_PI417174124
640071800	RSP_0589	0	8.83633	10.3073	8.22021	0.998668	0.605058	1.89209	hypothetical protein		CUST_7434_PI417174124
640071802	RSP_0590	0	10.6247	11.9685	9.30232	0.811206	0.867072	2.2694	hypothetical protein		CUST_7438_PI417174124
640071802	RSP_0590	0	8.02786	9.788	8.61007	0.654962	0.541641	1.49946	hypothetical protein		CUST_7439_PI417174124
640071802	RSP_0590	0	14.4692	13.7197	11.2865	0.900966	1.02645	1.74136	hypothetical protein		CUST_7440_PI417174124
640071803	RSP_0591	0	16.6539	17.0438	14.1405	0.720765	0.72023	0.855134	Cold-shock protein		CUST_7441_PI417174124
640071803	RSP_0591	0	16.5303	16.6998	13.0163	0.679274	0.653916	1.17019	Cold-shock protein		CUST_7442_PI417174124
640071803	RSP_0591	0	15.6105	17.3635	12.0864	0.590186	0.450216	1.17054	Cold-shock protein		CUST_7443_PI417174124
640071804	RSP_0592	0	11.6632	10.6551	9.4455	0.975505	1.08913	1.53449	Putative lipase/esterase		CUST_7444_PI417174124
640071804	RSP_0592	0	9.9231	11.0534	8.13481	0.867134	0.607292	1.38732	Putative lipase/esterase		CUST_7445_PI417174124
640071804	RSP_0592	0	10.377	12.4244	8.59874	1.06897	0.898068	1.61187	Putative lipase/esterase		CUST_7446_PI417174124
640071805	RSP_0594	0	8.58235	11.5691	7.52937	0.828899	0.821519	2.42446	Putative choline sulfatase( EC:3.1.6.6 )		CUST_7447_PI417174124
640071805	RSP_0594	0	10.5053	11.2632	9.34021	1.12306	0.864713	1.77605	Putative choline sulfatase( EC:3.1.6.6 )		CUST_7448_PI417174124
640071805	RSP_0594	0	11.5195	9.61333	8.36911	0.618938	0.689841	1.26062	Putative choline sulfatase( EC:3.1.6.6 )		CUST_7449_PI417174124
640071806	RSP_0595	0	12.8399	13.2604	9.1449	0.862745	0.797813	1.60935	hypothetical protein		CUST_7450_PI417174124
640071806	RSP_0595	0	13.7135	13.4161	9.80402	0.87572	1.20443	1.68345	hypothetical protein		CUST_7451_PI417174124
640071806	RSP_0595	0	13.3477	11.7081	10.5536	0.657539	0.765175	1.65804	hypothetical protein		CUST_7452_PI417174124
640071807	RSP_0596	0	11.9172	12.6993	8.90985	0.835531	0.700568	1.42882	Putative peptidyl-dipeptidase		CUST_7453_PI417174124
640071807	RSP_0596	0	8.96264	9.16552	8.35092	0.434263	0.321821	1.304	Putative peptidyl-dipeptidase		CUST_7454_PI417174124
640071807	RSP_0596	0	12.2894	12.3888	9.76457	0.658285	1.02364	1.38593	Putative peptidyl-dipeptidase		CUST_7455_PI417174124
640071808	RSP_0597	0	10.1918	10.801	8.63673	0.69279	0.577339	1.25837	Probable molybdopterin biosynthesis protein		CUST_7456_PI417174124
640071808	RSP_0597	0	11.0656	12.0807	9.44502	0.859529	0.514872	1.65402	Probable molybdopterin biosynthesis protein		CUST_7457_PI417174124
640071808	RSP_0597	0	9.79029	11.474	8.69071	0.680435	0.496532	1.24753	Probable molybdopterin biosynthesis protein		CUST_7458_PI417174124
640071809	RSP_0598	0	10.0923	11.2553	8.46948	0.682525	0.457242	1.63985	Probable deoxyuridine-triphosphatase( EC:3.6.1.23 )		CUST_7459_PI417174124
640071809	RSP_0598	0	12.0313	13.306	10.5673	0.773943	0.929154	1.61853	Probable deoxyuridine-triphosphatase( EC:3.6.1.23 )		CUST_7460_PI417174124
640071809	RSP_0598	0	13.9798	14.6872	11.897	0.647737	0.787534	1.44408	Probable deoxyuridine-triphosphatase( EC:3.6.1.23 )		CUST_7461_PI417174124
640071810	RSP_0599	0	13.4659	12.0099	11.0174	0.766322	0.789413	1.31246	phosphopantothenoylcysteine synthase/decarboxylase		CUST_7462_PI417174124
640071810	RSP_0599	0	11.5097	13.9158	8.64261	0.776898	0.738829	1.67209	phosphopantothenoylcysteine synthase/decarboxylase		CUST_7463_PI417174124
640071810	RSP_0599	0	12.5487	13.2502	10.0248	0.701722	0.761837	1.24766	phosphopantothenoylcysteine synthase/decarboxylase		CUST_7464_PI417174124
640071811	RSP_0600	0	12.2123	13.5788	8.6624	0.620472	0.626226	1.34924	hypothetical protein		CUST_7465_PI417174124
640071811	RSP_0600	0	14.5938	10.8269	10.2249	0.620132	0.411051	1.3838	hypothetical protein		CUST_7466_PI417174124
640071811	RSP_0600	0	14.5729	13.8864	10.5663	0.636168	0.789907	1.17314	hypothetical protein		CUST_7467_PI417174124
640071812	RSP_0601	rpoH2	13.1002	10.512	8.16444	0.527368	0.443232	2.25543	RNA polymerase sigma factor		CUST_7468_PI417174124
640071812	RSP_0601	rpoH2	14.7191	12.4662	10.1786	0.762839	0.712063	1.73566	RNA polymerase sigma factor		CUST_7469_PI417174124
640071812	RSP_0601	rpoH2	12.8375	11.3758	8.84014	0.653302	0.686189	1.73172	RNA polymerase sigma factor		CUST_7470_PI417174124
640071813	RSP_0602	0	13.7699	13.6316	10.6294	0.975014	1.17874	1.59263	Possible adenosyl cobinamide kinase/ cobinamide phosphate guanylyltransferase( EC:2.7.1.156 )		CUST_7471_PI417174124
640071813	RSP_0602	0	12.0721	11.1543	8.63402	0.735251	0.621929	1.34281	Possible adenosyl cobinamide kinase/ cobinamide phosphate guanylyltransferase( EC:2.7.1.156 )		CUST_7472_PI417174124
640071813	RSP_0602	0	14.0655	12.7806	9.55242	0.812492	0.477847	1.30148	Possible adenosyl cobinamide kinase/ cobinamide phosphate guanylyltransferase( EC:2.7.1.156 )		CUST_7473_PI417174124
640071814	RSP_0603	0	9.84881	9.81278	8.239	0.752245	0.46345	0.978371	hypothetical protein		CUST_7474_PI417174124
640071814	RSP_0603	0	8.92106	9.25697	8.12946	0.71035	0.356899	1.43841	hypothetical protein		CUST_7475_PI417174124
640071814	RSP_0603	0	12.4824	12.8964	9.52433	1.0631	1.27874	1.73789	hypothetical protein		CUST_7476_PI417174124
640071816	RSP_0604	0	11.3973	11.6897	9.88961	0.665141	0.867364	1.51145	hypothetical protein		CUST_7477_PI417174124
640071816	RSP_0604	0	12.4859	12.6945	9.11916	0.698346	0.910778	1.33608	hypothetical protein		CUST_7478_PI417174124
640071816	RSP_0604	0	9.54711	10.5261	7.79109	1.2377	1.12718	3.46276	hypothetical protein		CUST_7479_PI417174124
640071817	RSP_0605	0	12.6718	13.3018	8.42119	1.11721	1.34428	2.44848	hypothetical protein		CUST_7480_PI417174124
640071817	RSP_0605	0	6.97425	10.3661	8.49471	2.63782	1.57078	1.90527	hypothetical protein		CUST_7481_PI417174124
640071817	RSP_0605	0	8.72334	9.23434	7.95066	1.457	1.46065	3.14249	hypothetical protein		CUST_7482_PI417174124
640071818	RSP_0606	0	9.70738	9.7562	8.68526	0.983818	0.675798	1.62094	Putative redox protein		CUST_7483_PI417174124
640071818	RSP_0606	0	9.72609	10.7484	8.09538	0.992545	0.912438	1.91361	Putative redox protein		CUST_7484_PI417174124
640071818	RSP_0606	0	9.18694	10.6848	8.07504	1.11305	1.00595	1.54694	Putative redox protein		CUST_7485_PI417174124
640071819	RSP_0607	0	12.5814	12.5612	8.07561	0.70449	0.886105	1.40026	RNA polymerase sigma-70 factor		CUST_7486_PI417174124
640071819	RSP_0607	0	8.54751	9.58742	8.31664	0.792253	0.778544	1.35471	RNA polymerase sigma-70 factor		CUST_7487_PI417174124
640071819	RSP_0607	0	9.08215	9.12407	8.18181	0.791004	0.604751	1.29329	RNA polymerase sigma-70 factor		CUST_7488_PI417174124
640071821	RSP_0608	0	8.16986	8.69422	7.35513	0.522912	0.203029	2.60361	hypothetical protein		CUST_7492_PI417174124
640071821	RSP_0608	0	9.3664	9.80768	8.4862	0.714134	0.539007	1.49031	hypothetical protein		CUST_7493_PI417174124
640071821	RSP_0608	0	12.7074	13.1429	8.98844	0.967238	1.22186	1.52047	hypothetical protein		CUST_7494_PI417174124
640071820	RSP_0609	0	---	---	7.37312	0.73953	0.561319	1.65143	hypothetical protein		CUST_7489_PI417174124
640071820	RSP_0609	0	13.0006	13.7931	11.1458	0.801143	1.21316	1.59599	hypothetical protein		CUST_7490_PI417174124
640071820	RSP_0609	0	10.6776	11.7774	9.0342	0.971833	1.44174	2.15233	hypothetical protein		CUST_7491_PI417174124
640071822	RSP_0610	0	10.8713	11.4514	9.3215	0.810954	1.30316	1.76346	Putative 3-oxoacyl-(acyl-carrier-protein) reductase		CUST_7495_PI417174124
640071822	RSP_0610	0	12.6874	13.8337	10.7403	0.705262	1.08559	1.71139	Putative 3-oxoacyl-(acyl-carrier-protein) reductase		CUST_7496_PI417174124
640071822	RSP_0610	0	10.4266	10.846	8.5568	0.733278	0.744466	1.3635	Putative 3-oxoacyl-(acyl-carrier-protein) reductase		CUST_7497_PI417174124
640071823	RSP_0611	0	13.8254	14.578	9.44693	1.00226	1.40457	1.39291	transcriptional regulator, ArsR family		CUST_7498_PI417174124
640071823	RSP_0611	0	15.7565	16.33	10.1887	0.644659	0.883753	1.27612	transcriptional regulator, ArsR family		CUST_7499_PI417174124
640071823	RSP_0611	0	---	---	7.38747	0.702861	-0.0635169	1.85216	transcriptional regulator, ArsR family		CUST_7500_PI417174124
640071824	RSP_0612	0	9.96113	9.94593	8.83651	0.624718	0.547468	1.5886	RhtB family transporter		CUST_7501_PI417174124
640071824	RSP_0612	0	8.91553	10.9539	8.79054	0.861052	0.702266	1.42511	RhtB family transporter		CUST_7502_PI417174124
640071824	RSP_0612	0	13.3278	13.9932	10.5115	0.552982	0.784904	1.43282	RhtB family transporter		CUST_7503_PI417174124
640071825	RSP_0613	0	9.52087	9.19044	7.98574	0.700222	0.249446	1.10869	hypothetical protein		CUST_7504_PI417174124
640071825	RSP_0613	0	11.6325	11.5008	9.04207	0.719256	0.787049	1.16621	hypothetical protein		CUST_7505_PI417174124
640071825	RSP_0613	0	10.5417	12.259	8.73181	0.770313	0.942734	1.44557	hypothetical protein		CUST_7506_PI417174124
640071826	RSP_0614	0	8.70718	9.85812	8.0263	0.453714	0.487844	1.23578	hypothetical protein		CUST_7507_PI417174124
640071826	RSP_0614	0	9.86268	10.6636	8.35114	1.03562	0.991895	1.76715	hypothetical protein		CUST_7508_PI417174124
640071826	RSP_0614	0	8.81187	9.68319	8.49945	0.856174	0.583831	2.14369	hypothetical protein		CUST_7509_PI417174124
640071827	RSP_0615	0	12.2632	12.5688	8.30393	0.954725	1.20534	2.02661	Putative oxidoreductase		CUST_7510_PI417174124
640071827	RSP_0615	0	14.5922	15.1268	10.8943	0.660906	0.94454	1.58016	Putative oxidoreductase		CUST_7511_PI417174124
640071827	RSP_0615	0	---	---	7.60117	0.435669	-0.618089	1.78884	Putative oxidoreductase		CUST_7512_PI417174124
640071828	RSP_0616	0	---	---	7.78259	1.78607	6.81412	1.28132	transcriptional regulator, AraC family		CUST_7513_PI417174124
640071828	RSP_0616	0	14.7311	15.7852	11.8261	0.708487	0.938307	1.77503	transcriptional regulator, AraC family		CUST_7514_PI417174124
640071828	RSP_0616	0	9.6732	10.5976	7.94322	1.52949	1.26392	2.30457	transcriptional regulator, AraC family		CUST_7515_PI417174124
640071829	RSP_0617	0	14.0824	14.1979	10.1284	0.821794	1.10598	1.63253	hypothetical protein		CUST_7516_PI417174124
640071829	RSP_0617	0	10.533	11.5045	9.60323	0.809352	0.730012	1.31805	hypothetical protein		CUST_7517_PI417174124
640071829	RSP_0617	0	10.9187	11.3948	8.83392	1.08446	1.02244	1.64031	hypothetical protein		CUST_7518_PI417174124
640071830	RSP_0618	0	7.46722	9.37331	7.82266	0.306117	0.743895	2.15553	hypothetical protein		CUST_7519_PI417174124
640071830	RSP_0618	0	9.78377	10.933	8.57432	0.939096	1.03164	2.23939	hypothetical protein		CUST_7520_PI417174124
640071830	RSP_0618	0	9.29169	11.0645	7.91016	1.1847	1.09361	2.08279	hypothetical protein		CUST_7521_PI417174124
640071831	RSP_0619	0	11.2483	11.149	9.19974	1.39312	1.58352	1.97716	hypothetical protein		CUST_7522_PI417174124
640071831	RSP_0619	0	7.76686	8.74916	7.70653	0.844305	0.754039	1.58763	hypothetical protein		CUST_7523_PI417174124
640071831	RSP_0619	0	15.249	15.3806	11.5094	0.871026	1.16934	1.56746	hypothetical protein		CUST_7524_PI417174124
640071832	RSP_0620	0	---	---	7.48707	0.0796568	-0.00525857	2.00233	hypothetical protein		CUST_7525_PI417174124
640071832	RSP_0620	0	10.933	8.45882	9.57586	0.948262	0.937326	2.19496	hypothetical protein		CUST_7526_PI417174124
640071832	RSP_0620	0	9.46178	12.1375	8.07258	0.953871	1.47389	2.63218	hypothetical protein		CUST_7527_PI417174124
640071833	RSP_0621	0	9.16702	10.9765	8.06118	0.923955	0.789524	1.53162	Possible DNA helicase		CUST_7528_PI417174124
640071833	RSP_0621	0	10.3656	11.3155	8.812	0.836075	0.756191	1.36253	Possible DNA helicase		CUST_7529_PI417174124
640071833	RSP_0621	0	9.67846	10.5167	8.48038	0.74989	0.454317	1.323	Possible DNA helicase		CUST_7530_PI417174124
640071835	RSP_0623	0	11.4374	11.8561	9.4254	0.66722	0.636421	1.42656	hypothetical protein		CUST_7531_PI417174124
640071835	RSP_0623	0	13.1329	13.874	10.6194	0.604191	0.519345	1.46132	hypothetical protein		CUST_7532_PI417174124
640071835	RSP_0623	0	10.7949	12.7465	8.46982	0.951761	0.381623	1.70852	hypothetical protein		CUST_7533_PI417174124
640071836	RSP_0624	0	12.6162	13.3514	9.27331	0.74557	0.450782	1.16041	hypothetical protein		CUST_7534_PI417174124
640071836	RSP_0624	0	11.5474	11.9294	8.80236	0.650165	0.358078	0.945347	hypothetical protein		CUST_7535_PI417174124
640071836	RSP_0624	0	12.3574	12.5713	8.36358	0.648467	0.360415	1.11847	hypothetical protein		CUST_7536_PI417174124
640071837	RSP_0625	0	13.5046	12.1787	10.4221	0.550674	0.374316	0.507945	Putative Maf-like protein		CUST_7537_PI417174124
640071837	RSP_0625	0	10.9891	14.5571	8.24677	0.639869	0.363037	1.09198	Putative Maf-like protein		CUST_7538_PI417174124
640071837	RSP_0625	0	14.1698	14.7934	10.4486	0.676002	0.64293	0.991568	Putative Maf-like protein		CUST_7539_PI417174124
640071838	RSP_0626	infA	14.3499	15.4134	11.8688	0.751853	0.601114	0.896457	translation initiation factor IF-1		CUST_7540_PI417174124
640071838	RSP_0626	infA	14.2347	15.4494	11.7672	0.705985	0.588154	0.782395	translation initiation factor IF-1		CUST_7541_PI417174124
640071838	RSP_0626	infA	13.254	14.5666	10.8747	0.544479	0.452945	0.687342	translation initiation factor IF-1		CUST_7542_PI417174124
640071839	RSP_0627	0	10.8996	11.9292	9.14402	0.687812	0.478465	0.972762	Putative amidohydrolase		CUST_7543_PI417174124
640071839	RSP_0627	0	7.09883	9.51881	8.4784	0.24217	0.21858	1.41782	Putative amidohydrolase		CUST_7544_PI417174124
640071839	RSP_0627	0	11.3381	12.0737	8.80472	0.80793	0.764823	0.954471	Putative amidohydrolase		CUST_7545_PI417174124
640071840	RSP_0628	0	9.62109	10.8168	8.55843	0.554271	0.37731	1.06231	hypothetical protein		CUST_7546_PI417174124
640071840	RSP_0628	0	10.692	11.7713	9.42364	0.590357	0.526833	1.11163	hypothetical protein		CUST_7547_PI417174124
640071840	RSP_0628	0	13.699	14.3234	9.99659	0.695249	0.926429	1.35955	hypothetical protein		CUST_7548_PI417174124
640071841	RSP_0629	0	12.5745	14.1115	11.0298	0.575154	0.749678	1.32424	hypothetical protein		CUST_7549_PI417174124
640071841	RSP_0629	0	11.6871	13.1645	9.54309	0.55497	0.580429	1.09007	hypothetical protein		CUST_7550_PI417174124
640071841	RSP_0629	0	12.1333	12.7412	10.3413	0.519349	0.634204	1.08312	hypothetical protein		CUST_7551_PI417174124
640071842	RSP_0630	0	10.3711	11.4645	8.775	0.5328	0.415797	0.999578	hypothetical protein		CUST_7552_PI417174124
640071842	RSP_0630	0	13.2904	14.2477	11.1727	0.621659	0.804683	1.52828	hypothetical protein		CUST_7553_PI417174124
640071842	RSP_0630	0	10.0782	10.9977	8.61262	0.573236	0.421855	1.27566	hypothetical protein		CUST_7554_PI417174124
640071843	RSP_0631	0	12.7923	13.525	10.2952	0.899343	0.978983	1.42657	hypothetical protein		CUST_7555_PI417174124
640071843	RSP_0631	0	10.3973	11.5976	8.78502	0.488999	0.412404	1.08042	hypothetical protein		CUST_7556_PI417174124
640071843	RSP_0631	0	14.2378	14.9837	11.4121	0.628389	0.795469	1.28764	hypothetical protein		CUST_7557_PI417174124
640071844	RSP_0632	hisD1	9.84605	11.3878	8.59111	0.374393	0.521031	1.3027	histidinol dehydrogenase( EC:1.1.1.23 )		CUST_7558_PI417174124
640071844	RSP_0632	hisD1	13.6496	14.3936	11.3558	0.741168	0.829546	1.44622	histidinol dehydrogenase( EC:1.1.1.23 )		CUST_7559_PI417174124
640071844	RSP_0632	hisD1	11.2979	12.4485	9.45041	0.57696	0.477351	1.07013	histidinol dehydrogenase( EC:1.1.1.23 )		CUST_7560_PI417174124
640071846	RSP_0633	0	13.3661	14.079	10.3992	0.898934	0.969051	1.18401	UDP-N-acetylglucosamine enolpyruvyl transferase( EC:2.5.1.7 )		CUST_7564_PI417174124
640071846	RSP_0633	0	9.77492	11.3916	8.91339	0.537153	0.570547	1.08312	UDP-N-acetylglucosamine enolpyruvyl transferase( EC:2.5.1.7 )		CUST_7565_PI417174124
640071846	RSP_0633	0	11.2269	12.1533	10.3111	0.664576	0.664376	1.548	UDP-N-acetylglucosamine enolpyruvyl transferase( EC:2.5.1.7 )		CUST_7566_PI417174124
640071848	RSP_0634	0	8.87695	11.2139	7.42844	0.870411	1.04286	2.59223	TRAP-T family transporter, DctM (12 TMs) subunit		CUST_7567_PI417174124
640071848	RSP_0634	0	10.4065	10.8532	8.25933	0.794391	0.532089	1.5328	TRAP-T family transporter, DctM (12 TMs) subunit		CUST_7568_PI417174124
640071848	RSP_0634	0	9.86829	10.1082	9.26032	0.726892	0.463539	1.70603	TRAP-T family transporter, DctM (12 TMs) subunit		CUST_7569_PI417174124
640071849	RSP_0635	0	12.4301	13.1598	9.42692	0.83155	1.14094	1.53411	TRAP-T family transporter, DctQ (4 TMs) subunit		CUST_7570_PI417174124
640071849	RSP_0635	0	13.106	13.6606	8.84108	0.856224	1.15742	1.73314	TRAP-T family transporter, DctQ (4 TMs) subunit		CUST_7571_PI417174124
640071849	RSP_0635	0	8.34763	10.176	8.09663	1.18317	0.64045	1.46231	TRAP-T family transporter, DctQ (4 TMs) subunit		CUST_7572_PI417174124
640071850	RSP_0636	0	10.7603	11.965	8.70435	0.566941	0.718683	1.48604	TRAP-T family transporter, DctP (periplasmic binding) subunit		CUST_7573_PI417174124
640071850	RSP_0636	0	11.923	12.5463	9.49898	0.924275	0.934599	1.73152	TRAP-T family transporter, DctP (periplasmic binding) subunit		CUST_7574_PI417174124
640071850	RSP_0636	0	---	---	7.4099	-0.904747	0.110626	1.89593	TRAP-T family transporter, DctP (periplasmic binding) subunit		CUST_7575_PI417174124
640071851	RSP_0637	0	6.30285	---	8.01041	0.301982	0.187937	1.5079	hypothetical protein		CUST_7576_PI417174124
640071851	RSP_0637	0	8.96285	10.5724	7.91225	0.766401	0.435016	1.97827	hypothetical protein		CUST_7577_PI417174124
640071851	RSP_0637	0	13.1371	13.689	9.55365	0.908208	1.20554	2.03084	hypothetical protein		CUST_7578_PI417174124
640071852	RSP_0638	0	11.5415	10.2868	8.55885	0.790496	0.830672	1.43742	putative FAD dependent oxidoreductase protein		CUST_7579_PI417174124
640071852	RSP_0638	0	9.22879	12.2032	8.31035	0.897115	0.944129	1.52608	putative FAD dependent oxidoreductase protein		CUST_7580_PI417174124
640071852	RSP_0638	0	11.2333	11.9802	10.1746	0.728611	0.68812	1.62016	putative FAD dependent oxidoreductase protein		CUST_7581_PI417174124
640071853	RSP_0639	0	9.04626	10.5939	7.98619	0.858929	0.816137	1.73133	Putative N-methylhydantoinase B		CUST_7582_PI417174124
640071853	RSP_0639	0	11.3568	10.1822	10.1926	0.73734	0.713522	1.70954	Putative N-methylhydantoinase B		CUST_7583_PI417174124
640071853	RSP_0639	0	9.42426	11.9567	7.90968	0.992058	0.912473	1.45597	Putative N-methylhydantoinase B		CUST_7584_PI417174124
640071854	RSP_0640	0	12.6676	13.1166	9.41043	1.21796	1.30354	1.50787	putative N-methylhydantoinase A		CUST_7585_PI417174124
640071854	RSP_0640	0	9.6882	9.86502	8.59048	0.695254	0.499199	1.69877	putative N-methylhydantoinase A		CUST_7586_PI417174124
640071854	RSP_0640	0	8.45987	10.3986	8.05854	0.706332	0.535633	1.43527	putative N-methylhydantoinase A		CUST_7587_PI417174124
640071855	RSP_0641	0	12.6557	11.4719	9.12094	1.04648	0.805155	1.61728	transcriptional regulator, XRE family		CUST_7588_PI417174124
640071855	RSP_0641	0	10.1186	11.4628	8.72799	0.94254	0.769449	1.57099	transcriptional regulator, XRE family		CUST_7589_PI417174124
640071855	RSP_0641	0	10.7042	11.3607	8.87903	0.730941	0.640177	1.47913	transcriptional regulator, XRE family		CUST_7590_PI417174124
640071856	RSP_0642	0	6.14558	10.4515	7.59312	1.73946	0.965749	1.29811	possible transporter, RhaT family, DMT superfamily		CUST_7591_PI417174124
640071856	RSP_0642	0	---	---	7.39604	-0.153819	-0.00598178	2.12497	possible transporter, RhaT family, DMT superfamily		CUST_7592_PI417174124
640071856	RSP_0642	0	---	5.82388	7.85354	0.621871	0.19904	3.2494	possible transporter, RhaT family, DMT superfamily		CUST_7593_PI417174124
640071857	RSP_0643	0	7.59731	9.31157	8.14406	0.650514	0.379581	1.68786	periplasmic sensor signal transduction histidine kinase		CUST_7594_PI417174124
640071857	RSP_0643	0	9.05619	10.0865	8.26179	0.826697	0.814507	1.47005	periplasmic sensor signal transduction histidine kinase		CUST_7595_PI417174124
640071857	RSP_0643	0	14.8825	15.2026	11.132	0.721686	1.04706	1.12299	periplasmic sensor signal transduction histidine kinase		CUST_7596_PI417174124
640071858	RSP_0644	0	8.22457	9.66675	8.0859	0.713223	0.698175	1.12342	ABC transporter, inner membrane subunit		CUST_7597_PI417174124
640071858	RSP_0644	0	14.0894	13.3088	11.3471	0.806014	0.965359	1.75996	ABC transporter, inner membrane subunit		CUST_7598_PI417174124
640071858	RSP_0644	0	10.9741	11.3204	10.0895	0.730061	0.912455	1.65565	ABC transporter, inner membrane subunit		CUST_7599_PI417174124
640071859	RSP_0645	0	10.8906	12.5723	8.60032	0.989938	0.804527	1.97851	ABC transporter, ATPase subunit		CUST_7600_PI417174124
640071859	RSP_0645	0	13.8416	14.8786	11.7508	0.647728	0.91788	1.53525	ABC transporter, ATPase subunit		CUST_7601_PI417174124
640071859	RSP_0645	0	11.6339	11.5173	9.84333	0.612581	0.888488	1.86566	ABC transporter, ATPase subunit		CUST_7602_PI417174124
640071860	RSP_0646	0	10.7312	11.3143	8.7534	0.633302	0.698973	1.48743	ABC transporter, substrate-binding protein		CUST_7603_PI417174124
640071860	RSP_0646	0	10.8325	11.3718	9.21836	1.14261	1.14601	2.0496	ABC transporter, substrate-binding protein		CUST_7604_PI417174124
640071860	RSP_0646	0	13.478	12.9138	10.1196	1.35058	1.33812	2.11542	ABC transporter, substrate-binding protein		CUST_7605_PI417174124
640071861	RSP_0647	thiD	12.9148	13.4129	9.94514	1.88023	2.02836	1.71474	phosphomethylpyrimidine kinase( EC:2.7.4.7 )		CUST_7606_PI417174124
640071861	RSP_0647	thiD	10.725	12.0834	9.39214	0.779625	1.08741	2.03116	phosphomethylpyrimidine kinase( EC:2.7.4.7 )		CUST_7607_PI417174124
640071861	RSP_0647	thiD	11.185	12.0754	9.40614	0.862209	1.19495	2.1036	phosphomethylpyrimidine kinase( EC:2.7.4.7 )		CUST_7608_PI417174124
640071862	RSP_0648	thiE	12.2122	12.4945	9.5729	0.826956	1.16701	1.26118	Thiamine-phosphate pyrophosphorylase		CUST_7609_PI417174124
640071862	RSP_0648	thiE	11.4328	12.8689	9.31731	0.693096	0.904327	1.88207	Thiamine-phosphate pyrophosphorylase		CUST_7610_PI417174124
640071862	RSP_0648	thiE	11.9746	12.9301	9.80436	0.935555	1.05655	1.55943	Thiamine-phosphate pyrophosphorylase		CUST_7611_PI417174124
640071863	RSP_0649	thiM	10.5053	9.78934	8.65474	0.796567	0.801518	1.13861	Putative hydoxyethylthiazole kinase( EC:2.7.1.50 )		CUST_7612_PI417174124
640071863	RSP_0649	thiM	10.3284	11.2713	7.87897	0.767261	0.575686	1.74068	Putative hydoxyethylthiazole kinase( EC:2.7.1.50 )		CUST_7613_PI417174124
640071863	RSP_0649	thiM	12.0305	12.4502	8.71304	0.991769	1.34514	2.08507	Putative hydoxyethylthiazole kinase( EC:2.7.1.50 )		CUST_7614_PI417174124
640071864	RSP_0650	0	11.6274	12.62	9.65124	0.56927	0.502205	0.9298	Probable transglycosylase		CUST_7615_PI417174124
640071864	RSP_0650	0	11.9624	13.4919	10.1668	0.53109	0.487573	0.993787	Probable transglycosylase		CUST_7616_PI417174124
640071864	RSP_0650	0	11.3326	12.9067	9.42305	0.670588	0.562995	0.977245	Probable transglycosylase		CUST_7617_PI417174124
640071865	RSP_0651	0	10.7239	14.3898	8.94839	0.632306	0.560935	1.10378	Putative inositol monophosphatase protein		CUST_7618_PI417174124
640071865	RSP_0651	0	16.169	16.5687	12.7257	0.592484	0.689695	1.02604	Putative inositol monophosphatase protein		CUST_7619_PI417174124
640071865	RSP_0651	0	13.3579	12.4003	11.0863	0.573761	0.621717	1.25933	Putative inositol monophosphatase protein		CUST_7620_PI417174124
640071866	RSP_0652	0	9.44093	11.0845	8.22746	0.493561	0.347624	1.12952	UDP-glucose 4-epimerase		CUST_7621_PI417174124
640071866	RSP_0652	0	11.756	12.7264	8.97142	0.908007	0.649078	1.14464	UDP-glucose 4-epimerase		CUST_7622_PI417174124
640071866	RSP_0652	0	10.6718	12.0848	9.15534	0.52978	0.482151	1.13818	UDP-glucose 4-epimerase		CUST_7623_PI417174124
640071867	RSP_0653	0	10.102	11.9032	8.77777	0.482584	0.466679	1.15757	UDP-glucose 6-dehydrogenase( EC:1.1.1.22 )		CUST_7624_PI417174124
640071867	RSP_0653	0	13.5095	14.0661	9.88689	0.826708	0.858064	1.29207	UDP-glucose 6-dehydrogenase( EC:1.1.1.22 )		CUST_7625_PI417174124
640071867	RSP_0653	0	12.7674	13.4717	9.7465	0.734691	0.80986	1.4397	UDP-glucose 6-dehydrogenase( EC:1.1.1.22 )		CUST_7626_PI417174124
640071868	RSP_0654	0	14.9541	13.9264	10.5635	0.605973	0.700228	0.983512	possible transporter, DMT superfamily		CUST_7627_PI417174124
640071868	RSP_0654	0	13.0511	15.3845	10.7673	0.809594	0.746165	1.14074	possible transporter, DMT superfamily		CUST_7628_PI417174124
640071868	RSP_0654	0	11.1753	12.302	9.64657	0.697158	0.652785	1.25082	possible transporter, DMT superfamily		CUST_7629_PI417174124
640071869	RSP_0655	0	12.0258	13.4132	10.3449	0.624861	0.583011	0.971848	hypothetical protein		CUST_7630_PI417174124
640071869	RSP_0655	0	12.1978	13.394	10.2252	0.617591	0.512823	1.15216	hypothetical protein		CUST_7631_PI417174124
640071869	RSP_0655	0	11.3646	12.8585	9.66898	0.481149	0.483597	1.0197	hypothetical protein		CUST_7632_PI417174124
640071870	RSP_0656	0	9.5891	11.5044	8.61867	0.527602	0.355231	0.924474	Probable sodium/sulphate symporter		CUST_7633_PI417174124
640071870	RSP_0656	0	9.70094	11.7114	8.29432	0.582716	0.394762	1.36847	Probable sodium/sulphate symporter		CUST_7634_PI417174124
640071870	RSP_0656	0	10.9654	12.1902	8.86333	0.905551	0.501578	1.27954	Probable sodium/sulphate symporter		CUST_7635_PI417174124
640071871	RSP_0657	0	11.3798	12.9239	9.5804	0.612999	0.373778	0.662788	hypothetical protein		CUST_7636_PI417174124
640071871	RSP_0657	0	12.9574	14.0314	10.5737	0.728467	0.699121	1.10183	hypothetical protein		CUST_7637_PI417174124
640071871	RSP_0657	0	12.1675	13.7294	10.1339	0.550363	0.506081	0.880653	hypothetical protein		CUST_7638_PI417174124
640071872	RSP_0658	0	12.06	11.8168	9.87227	0.936247	0.985984	2.02028	Probable ATP-dependent helicase		CUST_7639_PI417174124
640071872	RSP_0658	0	8.20234	---	7.28594	0.49287	0.116438	2.59327	Probable ATP-dependent helicase		CUST_7640_PI417174124
640071872	RSP_0658	0	10.5522	10.879	8.00184	0.920915	0.962131	2.06786	Probable ATP-dependent helicase		CUST_7641_PI417174124
640071873	RSP_0659	0	11.7112	13.2571	10.3764	0.612995	0.84239	1.39144	Putative metallo-phosphoesterase		CUST_7642_PI417174124
640071873	RSP_0659	0	13.7196	14.1386	9.88103	0.930039	1.22724	2.00488	Putative metallo-phosphoesterase		CUST_7643_PI417174124
640071873	RSP_0659	0	9.93627	10.0612	8.81214	0.577501	0.332811	1.6249	Putative metallo-phosphoesterase		CUST_7644_PI417174124
640071874	RSP_0660	0	12.3605	12.9713	10.0487	0.905796	1.13876	1.85801	hypothetical protein		CUST_7645_PI417174124
640071874	RSP_0660	0	9.91964	11.3339	8.66192	0.642094	0.405414	1.13613	hypothetical protein		CUST_7646_PI417174124
640071874	RSP_0660	0	10.3995	11.0833	8.93426	0.689268	0.428092	1.25988	hypothetical protein		CUST_7647_PI417174124
640071875	RSP_0661	0	8.2976	---	8.2313	0.15293	0.00208435	1.13233	Probable tetrahydrofolate dehydrogenase/cyclohydrolase( EC:1.5.1.5 )		CUST_7648_PI417174124
640071875	RSP_0661	0	11.365	11.8618	9.42446	0.460704	0.399918	1.32246	Probable tetrahydrofolate dehydrogenase/cyclohydrolase( EC:1.5.1.5 )		CUST_7649_PI417174124
640071875	RSP_0661	0	12.6578	14.0125	11.9478	0.601706	1.05058	1.48061	Probable tetrahydrofolate dehydrogenase/cyclohydrolase( EC:1.5.1.5 )		CUST_7650_PI417174124
640071876	RSP_0662	0	11.0275	11.5697	8.83935	0.405255	0.386194	1.01375	Putative chorismate mutase		CUST_7651_PI417174124
640071876	RSP_0662	0	13.2985	13.5809	10.4116	0.581486	0.765997	1.27843	Putative chorismate mutase		CUST_7652_PI417174124
640071876	RSP_0662	0	12.3699	12.8072	10.0388	0.482248	0.566687	1.26954	Putative chorismate mutase		CUST_7653_PI417174124
640071877	RSP_0663	0	10.8025	10.9297	8.32359	0.354688	0.597433	1.07476	Formate-tetrahydrofolate ligase( EC:6.3.4.3 )		CUST_7654_PI417174124
640071877	RSP_0663	0	13.6679	13.9484	10.0239	0.631074	0.960371	1.57362	Formate-tetrahydrofolate ligase( EC:6.3.4.3 )		CUST_7655_PI417174124
640071877	RSP_0663	0	13.7142	13.855	10.1789	0.697468	1.04935	1.31248	Formate-tetrahydrofolate ligase( EC:6.3.4.3 )		CUST_7656_PI417174124
640071878	RSP_0664	0	9.9732	10.1974	7.93386	0.70871	0.346126	1.21831	hypothetical protein		CUST_7657_PI417174124
640071878	RSP_0664	0	8.75939	10.9357	8.06069	0.863618	0.727736	1.08488	hypothetical protein		CUST_7658_PI417174124
640071878	RSP_0664	0	9.49442	9.68695	8.16038	0.761495	0.362288	1.1036	hypothetical protein		CUST_7659_PI417174124
640071879	RSP_0665	ftsH	15.1221	14.6065	11.9439	0.674939	0.886853	1.30815	FtsH( EC:3.4.24.- )		CUST_7660_PI417174124
640071879	RSP_0665	ftsH	14.2076	13.863	11.3444	0.601199	0.522995	1.13977	FtsH( EC:3.4.24.- )		CUST_7661_PI417174124
640071879	RSP_0665	ftsH	14.0104	13.6601	10.691	0.540458	0.506733	1.15437	FtsH( EC:3.4.24.- )		CUST_7662_PI417174124
640071880	RSP_0666	0	9.28533	10.2756	8.05867	0.741526	0.496146	1.52237	Probable cell cycle protein		CUST_7663_PI417174124
640071880	RSP_0666	0	7.86084	8.81668	7.78861	0.644397	0.293235	1.40254	Probable cell cycle protein		CUST_7664_PI417174124
640071880	RSP_0666	0	11.8703	12.7008	10.1155	0.768418	0.812286	1.31676	Probable cell cycle protein		CUST_7665_PI417174124
640071881	RSP_0667	0	13.489	12.8347	10.809	0.662505	0.588063	1.07266	hypothetical protein		CUST_7666_PI417174124
640071881	RSP_0667	0	12.659	13.4612	10.2439	0.644901	0.456497	0.952243	hypothetical protein		CUST_7667_PI417174124
640071881	RSP_0667	0	12.4922	14.2855	10.8025	0.692739	0.69195	1.33271	hypothetical protein		CUST_7668_PI417174124
640071882	RSP_0668	0	12.3714	12.7389	9.96605	0.652339	0.60438	1.01182	OmpA/MotB family protein		CUST_7669_PI417174124
640071882	RSP_0668	0	11.8194	13.2537	9.6162	0.681631	0.598215	1.16824	OmpA/MotB family protein		CUST_7670_PI417174124
640071882	RSP_0668	0	12.8228	13.5298	10.123	0.708793	0.638273	1.18142	OmpA/MotB family protein		CUST_7671_PI417174124
640071883	RSP_0669	tolB	10.0893	10.882	8.32531	0.618861	0.42598	1.18589	translocation protein TolB precursor		CUST_7672_PI417174124
640071883	RSP_0669	tolB	11.9078	12.5797	9.19214	0.707586	0.736699	0.851298	translocation protein TolB precursor		CUST_7673_PI417174124
640071883	RSP_0669	tolB	14.3864	14.8172	10.1346	0.582316	0.805673	1.17269	translocation protein TolB precursor		CUST_7674_PI417174124
640071884	RSP_0670	0	12.6293	13.1741	9.87542	0.755805	0.606788	1.26115	Possible TolA protein		CUST_7675_PI417174124
640071884	RSP_0670	0	10.6464	11.7104	8.98472	0.654448	0.407861	1.15387	Possible TolA protein		CUST_7676_PI417174124
640071884	RSP_0670	0	10.8894	11.6308	8.46181	0.687926	0.547681	1.16104	Possible TolA protein		CUST_7677_PI417174124
640071885	RSP_0671	0	12.3567	12.9399	9.81492	0.611863	0.350205	0.960505	ExbD/TolR family protein		CUST_7678_PI417174124
640071885	RSP_0671	0	12.5063	13.1455	10.0618	0.629004	0.470614	0.927368	ExbD/TolR family protein		CUST_7679_PI417174124
640071885	RSP_0671	0	12.1503	12.8417	10.647	0.629511	0.478427	1.27037	ExbD/TolR family protein		CUST_7680_PI417174124
640071886	RSP_0672	TolQ	13.4102	14.2551	9.91296	0.801064	0.926258	1.07895	Biopolymer transport protein, TolQ		CUST_7681_PI417174124
640071886	RSP_0672	TolQ	10.1869	11.2505	9.19485	0.485204	0.449714	0.959648	Biopolymer transport protein, TolQ		CUST_7682_PI417174124
640071886	RSP_0672	TolQ	13.9127	13.882	11.4578	0.822007	1.07534	1.17972	Biopolymer transport protein, TolQ		CUST_7683_PI417174124
640071887	RSP_0673	0	10.173	11.7836	8.54926	0.890573	0.873136	1.5831	Putative thioesterase		CUST_7684_PI417174124
640071887	RSP_0673	0	11.1702	12.06	8.83155	1.52266	1.68797	2.09177	Putative thioesterase		CUST_7685_PI417174124
640071887	RSP_0673	0	11.3452	11.079	9.46645	0.711789	0.694071	1.46569	Putative thioesterase		CUST_7686_PI417174124
640071889	RSP_0674	0	11.912	10.0677	10.8229	0.627079	0.833596	1.2218	DNA polymerase III subunit delta		CUST_7690_PI417174124
640071889	RSP_0674	0	15.4044	15.7096	11.8877	0.858292	1.08346	1.58335	DNA polymerase III subunit delta		CUST_7691_PI417174124
640071889	RSP_0674	0	8.65551	12.7593	8.4326	0.853669	0.511652	1.76697	DNA polymerase III subunit delta		CUST_7692_PI417174124
640071890	RSP_0675	0	10.6107	11.9217	8.95785	0.727135	0.458473	0.961461	putative TatD-related deoxyribonuclease		CUST_7693_PI417174124
640071890	RSP_0675	0	11.4828	12.2882	9.64923	0.730887	0.640114	1.34565	putative TatD-related deoxyribonuclease		CUST_7694_PI417174124
640071890	RSP_0675	0	10.3743	11.4796	8.49488	0.560238	0.453326	1.5924	putative TatD-related deoxyribonuclease		CUST_7695_PI417174124
640071891	RSP_0676	0	8.37316	9.86094	8.25289	0.292931	0.227316	0.976334	PhnP-like protein		CUST_7696_PI417174124
640071891	RSP_0676	0	9.46099	10.9537	8.17411	0.609015	0.510001	1.37697	PhnP-like protein		CUST_7697_PI417174124
640071891	RSP_0676	0	9.95836	11.3109	8.6894	1.61679	0.9778	1.56375	PhnP-like protein		CUST_7698_PI417174124
640071892	RSP_0677	0	8.55949	10.2125	8.08727	0.655497	0.366135	0.988869	Putative malonate transporter, mdcF, AEC family		CUST_7699_PI417174124
640071892	RSP_0677	0	10.0324	11.3514	8.6465	0.690606	0.471787	1.07472	Putative malonate transporter, mdcF, AEC family		CUST_7700_PI417174124
640071892	RSP_0677	0	6.75929	8.69252	7.71061	0.22186	0.128279	1.20752	Putative malonate transporter, mdcF, AEC family		CUST_7701_PI417174124
640071893	RSP_0678	0	12.6826	13.0409	9.74325	0.859998	1.00918	1.55612	hypothetical protein		CUST_7702_PI417174124
640071893	RSP_0678	0	12.3764	13.3033	10.2092	0.940119	1.10145	1.47741	hypothetical protein		CUST_7703_PI417174124
640071893	RSP_0678	0	13.9349	14.4637	10.7349	0.691694	0.938387	1.19959	hypothetical protein		CUST_7704_PI417174124
640071895	RSP_0679	hemC	11.9797	12.9491	11.2542	0.767772	0.765302	1.15337	porphobilinogen deaminase( EC:2.5.1.61 )		CUST_7708_PI417174124
640071895	RSP_0679	hemC	12.2375	13.5253	10.6456	0.917113	0.957129	0.985843	porphobilinogen deaminase( EC:2.5.1.61 )		CUST_7709_PI417174124
640071895	RSP_0679	hemC	9.34647	11.4333	10.2489	0.594234	0.55039	1.02479	porphobilinogen deaminase( EC:2.5.1.61 )		CUST_7710_PI417174124
640071896	RSP_0680	hemE	10.8882	11.3491	9.99109	0.651116	0.743366	1.0596	Uroporphyrinogen decarboxylase		CUST_7711_PI417174124
640071896	RSP_0680	hemE	12.1757	12.9892	10.2723	0.767679	0.846321	1.02745	Uroporphyrinogen decarboxylase		CUST_7712_PI417174124
640071896	RSP_0680	hemE	10.233	12.0154	9.33042	0.849363	0.633146	1.13571	Uroporphyrinogen decarboxylase		CUST_7713_PI417174124
640071897	RSP_0681	0	9.50697	10.031	8.46039	0.581341	0.586908	1.29264	hypothetical protein		CUST_7714_PI417174124
640071897	RSP_0681	0	11.6529	11.937	9.4083	0.93823	1.24789	1.67186	hypothetical protein		CUST_7715_PI417174124
640071897	RSP_0681	0	10.6732	11.322	8.55694	0.909656	0.961619	1.56829	hypothetical protein		CUST_7716_PI417174124
640071898	RSP_0682	hemF	9.34328	11.0143	8.18716	0.51653	0.626403	1.3568	coproporphyrinogen III oxidase( EC:1.3.3.3 )		CUST_7717_PI417174124
640071898	RSP_0682	hemF	9.84088	12.1545	8.11899	0.600555	0.63338	1.57631	coproporphyrinogen III oxidase( EC:1.3.3.3 )		CUST_7718_PI417174124
640071898	RSP_0682	hemF	10.813	11.2186	9.60619	0.533417	0.712592	1.38752	coproporphyrinogen III oxidase( EC:1.3.3.3 )		CUST_7719_PI417174124
640071899	RSP_0683	0	12.408	13.3923	11.3124	0.528979	0.764146	1.30722	hypothetical protein		CUST_7720_PI417174124
640071899	RSP_0683	0	9.86861	10.9226	8.77912	0.594455	0.750216	1.52725	hypothetical protein		CUST_7721_PI417174124
640071899	RSP_0683	0	14.866	15.4971	11.5418	1.11958	1.4878	1.76339	hypothetical protein		CUST_7722_PI417174124
640071900	RSP_0684	0	11.9446	12.1658	9.02742	0.929641	1.02957	1.27896	Possible oxidoreductase; Short-chain dehydrogenase/reductase SDR		CUST_7723_PI417174124
640071900	RSP_0684	0	11.1044	12.1163	8.92824	0.557783	0.734632	1.11465	Possible oxidoreductase; Short-chain dehydrogenase/reductase SDR		CUST_7724_PI417174124
640071900	RSP_0684	0	11.4762	12.2569	10.0148	0.743513	0.938675	1.32113	Possible oxidoreductase; Short-chain dehydrogenase/reductase SDR		CUST_7725_PI417174124
640071901	RSP_0685	0	11.6595	12.2941	8.94704	0.806526	0.653052	1.21211	Possible ribosomal RNA small subunit methyltransferase C RsmC		CUST_7726_PI417174124
640071901	RSP_0685	0	11.6271	11.3329	9.15589	0.606737	0.656301	1.52527	Possible ribosomal RNA small subunit methyltransferase C RsmC		CUST_7727_PI417174124
640071901	RSP_0685	0	10.8617	11.9685	8.38855	0.478901	0.575048	1.52856	Possible ribosomal RNA small subunit methyltransferase C RsmC		CUST_7728_PI417174124
640071902	RSP_0686	0	11.949	12.5887	9.46151	0.726246	0.505769	0.966744	ATP-dependent Clp protease adaptor protein clpS		CUST_7729_PI417174124
640071902	RSP_0686	0	15.082	15.2916	11.0011	1.10697	1.48147	1.36026	ATP-dependent Clp protease adaptor protein clpS		CUST_7730_PI417174124
640071902	RSP_0686	0	12.7837	12.0473	10.1972	0.724722	0.57532	1.18578	ATP-dependent Clp protease adaptor protein clpS		CUST_7731_PI417174124
640071903	RSP_0687	0	13.9391	12.3817	9.49271	0.569531	0.904862	1.23115	Predicted hydrolase (haloacid dehalogenase (HAD) superfamily)		CUST_7732_PI417174124
640071903	RSP_0687	0	11.1761	11.9556	8.81861	0.765193	0.825372	1.19802	Predicted hydrolase (haloacid dehalogenase (HAD) superfamily)		CUST_7733_PI417174124
640071903	RSP_0687	0	11.6493	14.6235	9.64543	1.01974	0.751914	1.42357	Predicted hydrolase (haloacid dehalogenase (HAD) superfamily)		CUST_7734_PI417174124
640071904	RSP_0688	0	10.44	13.7184	9.74386	0.891386	0.50781	1.15088	Probable penicillin-binding protein		CUST_7735_PI417174124
640071904	RSP_0688	0	9.89964	11.8609	9.03864	0.561489	0.452006	1.1087	Probable penicillin-binding protein		CUST_7736_PI417174124
640071904	RSP_0688	0	12.2917	12.1662	10.5383	0.786998	0.555724	0.751674	Probable penicillin-binding protein		CUST_7737_PI417174124
640071905	RSP_0689	rdxS	9.43488	11.2185	8.52613	0.522253	0.377367	1.10979	RdxS, cytochrome oxidase maturation protein, cbb3-type		CUST_7738_PI417174124
640071905	RSP_0689	rdxS	12.404	13.2494	9.74721	0.619005	0.651686	1.41003	RdxS, cytochrome oxidase maturation protein, cbb3-type		CUST_7739_PI417174124
640071905	RSP_0689	rdxS	10.0287	11.2381	8.60785	0.752363	0.485049	1.39702	RdxS, cytochrome oxidase maturation protein, cbb3-type		CUST_7740_PI417174124
640071906	RSP_0690	rdxI	9.33619	10.5773	7.9976	0.535777	0.52533	1.91628	Copper-translocating P-type ATPase, RdxI		CUST_7741_PI417174124
640071906	RSP_0690	rdxI	13.2008	13.586	10.3597	0.969556	0.895691	1.42155	Copper-translocating P-type ATPase, RdxI		CUST_7742_PI417174124
640071906	RSP_0690	rdxI	10.9809	12.2064	9.37381	0.627574	0.544672	1.17683	Copper-translocating P-type ATPase, RdxI		CUST_7743_PI417174124
640071907	RSP_0691	rdxH	15.858	16.2312	12.3358	0.774952	1.02968	1.31662	RdxH		CUST_7744_PI417174124
640071907	RSP_0691	rdxH	11.0766	11.3614	9.33352	0.599986	0.651826	1.37642	RdxH		CUST_7745_PI417174124
640071907	RSP_0691	rdxH	9.77084	12.3251	8.7446	0.685135	0.668324	1.70335	RdxH		CUST_7746_PI417174124
640071908	RSP_0692	rdxB	10.6976	13.0081	9.31116	0.746013	0.531002	1.11994	iron-sulfur cluster-binding protein		CUST_7747_PI417174124
640071908	RSP_0692	rdxB	11.8671	11.9642	10.2962	0.577596	0.734919	1.23646	iron-sulfur cluster-binding protein		CUST_7748_PI417174124
640071908	RSP_0692	rdxB	11.1308	12.0435	8.72791	0.59129	0.455332	2.23843	iron-sulfur cluster-binding protein		CUST_7749_PI417174124
640071909	RSP_0693	ccoP	12.5244	15.6598	11.4131	0.656833	0.685167	1.19514	Cbb3-type cytochrome c oxidase CcoP subunit		CUST_7750_PI417174124
640071909	RSP_0693	ccoP	12.285	14.2649	11.4283	0.551874	0.534452	1.0361	Cbb3-type cytochrome c oxidase CcoP subunit		CUST_7751_PI417174124
640071909	RSP_0693	ccoP	14.9957	14.3268	12.0765	0.63029	0.536926	1.11417	Cbb3-type cytochrome c oxidase CcoP subunit		CUST_7752_PI417174124
640071910	RSP_0694	ccoQ	11.9633	14.2218	11.83	0.566897	0.510815	0.972926	Cbb3-type cytochrome c oxidase CcoQ subunit		CUST_7753_PI417174124
640071910	RSP_0694	ccoQ	12.8066	14.2799	11.6232	0.751454	0.634178	1.19413	Cbb3-type cytochrome c oxidase CcoQ subunit		CUST_7754_PI417174124
640071911	RSP_0695	ccoO	12.1637	14.8657	11.8818	0.579968	0.549691	1.09558	Cbb3-type cytochrome c oxidase CcoO subunit		CUST_7755_PI417174124
640071911	RSP_0695	ccoO	12.0408	14.3265	11.7767	0.525924	0.45611	1.09657	Cbb3-type cytochrome c oxidase CcoO subunit		CUST_7756_PI417174124
640071911	RSP_0695	ccoO	12.7536	14.3799	12.0963	0.571508	0.5231	1.16288	Cbb3-type cytochrome c oxidase CcoO subunit		CUST_7757_PI417174124
640071912	RSP_0696	ccoN	13.1174	14.4333	11.897	0.730121	0.725944	1.35458	Cbb3-type cytochrome oxidase CcoN subunit		CUST_7758_PI417174124
640071912	RSP_0696	ccoN	11.6733	13.9142	12.1409	0.48847	0.515012	0.928106	Cbb3-type cytochrome oxidase CcoN subunit		CUST_7759_PI417174124
[truncated: 13,216 more rows]

## Sheet: hoch microaerob
Name	kombinierter A Wert	Ratio Mittelwert	Zeile	RSP	Genname	Beschreibung
640071283	10.1595	1.94295	1687	RSP_0080	flgE	flagellar hook protein FlgE	1.71701
640071283	9.74102	1.79593	1687	RSP_0080	flgE	flagellar hook protein FlgE
	8.56634	1.41213	1687	RSP_0080	flgE	flagellar hook protein FlgE
640071571	13.4341	2.50173	1967	RSP_0361	sda	probable L-serine dehydratase protein	2.17713	gluconeogenese
640071571	10.3272	2.23935	1967	RSP_0361	sda	probable L-serine dehydratase protein
	8.33236	1.79031	1967	RSP_0361	sda	probable L-serine dehydratase protein
640071663	10.1033	2.12287	2058	RSP_0454	0	multisensor hybrid histidine kinase	1.89202
640071663	11.9983	2.04166	2058	RSP_0454	0	multisensor hybrid histidine kinase
	7.90316	1.51153	2058	RSP_0454	0	multisensor hybrid histidine kinase
640071683	9.9994	2.17639	2078	RSP_0474	cycP	Cytochrome c'	2.00185	e- transport
640071683	9.9861	1.93477	2078	RSP_0474	cycP	Cytochrome c'
640071683	10.6888	1.89438	2078	RSP_0474	cycP	Cytochrome c'
640071684	10.8569	1.85233	2079	RSP_0475	0	cytochrome b	1.80131	e- transport
640071684	9.74102	1.7771	2079	RSP_0475	0	cytochrome b
	8.85361	1.7745	2079	RSP_0475	0	cytochrome b
640071702	10.9439	2.04878	2097	RSP_0494	hypF	hydrogenase maturation factor F	1.67327	anaerobic metabolism
	10.1475	1.42591	2097	RSP_0494	hypF	hydrogenase maturation factor F
	8.20819	1.54512	2097	RSP_0494	hypF	hydrogenase maturation factor F
640071707	9.73253	1.91058	2102	RSP_0499	hupD	HycI, hydrogenase maturation protease	1.6972	anaerobic metabolism
	8.35707	1.65093	2102	RSP_0499	hupD	HycI, hydrogenase maturation protease
	8.42766	1.5301	2102	RSP_0499	hupD	HycI, hydrogenase maturation protease
640071708	9.6112	2.26465	2103	RSP_0500	0	putative HupF/HypC hydrogenase protein	2.05919	anaerobic metabolism
640071708	9.79318	2.21713	2103	RSP_0500	0	putative HupF/HypC hydrogenase protein
	9.35498	1.69578	2103	RSP_0500	0	putative HupF/HypC hydrogenase protein
640071714	9.74102	1.77946	2109	RSP_0506	hypB	NI2+-binding GTPase protein HypB	1.74888	anaerobic metabolism
	8.36839	1.80135	2109	RSP_0506	hypB	NI2+-binding GTPase protein HypB
	7.92771	1.66584	2109	RSP_0506	hypB	NI2+-binding GTPase protein HypB
640071717	9.70182	1.84435	2112	RSP_0509	hypD	hydrogenase isoenzyme formation protein HypD	1.66253	anaerobic metabolism
	8.74351	1.64759	2112	RSP_0509	hypD	hydrogenase isoenzyme formation protein HypD
	7.77862	1.49566	2112	RSP_0509	hypD	hydrogenase isoenzyme formation protein HypD
640071940	10.2873	1.94026	2331	RSP_0723	ald	alanine dehydrogenase( EC:1.4.1.1 )	1.89885	partly CO2 fixation
640071940	9.9203	1.90623	2331	RSP_0723	ald	alanine dehydrogenase( EC:1.4.1.1 )
	7.92424	1.85007	2331	RSP_0723	ald	alanine dehydrogenase( EC:1.4.1.1 )
640072074	9.97703	2.35662	2464	RSP_0850	0	hypothetical protein	2.07585
640072074	10.1061	1.99403	2464	RSP_0850	0	hypothetical protein
640072074	10.7882	1.8769	2464	RSP_0850	0	hypothetical protein
640072101	10.4368	1.881	2490	RSP_0875	fmt	methionyl-tRNA formyl transferase( EC:2.1.2.9 )	1.58781	methionine metabolism + one carbon pool
640072101	9.74102	1.80618	2490	RSP_0875	fmt	methionyl-tRNA formyl transferase( EC:2.1.2.9 )
	9.46519	1.07625	2490	RSP_0875	fmt	methionyl-tRNA formyl transferase( EC:2.1.2.9 )
640072185	10.2826	2.31367	2573	RSP_0958	0	RAM domain protein	1.98422
640072185	9.66759	1.93914	2573	RSP_0958	0	RAM domain protein
	8.95409	1.69985	2573	RSP_0958	0	RAM domain protein
640069635	9.74102	1.80026	61	RSP_1488	0	Possible glyoxalase	1.62947	methylglyoxal detoxification
640069635	9.74102	1.79677	61	RSP_1488	0	Possible glyoxalase
	12.3941	1.29137	61	RSP_1488	0	Possible glyoxalase
640069709	9.74102	1.83153	134	RSP_1558	0	2-dehydropantoate 2-reductase	1.67426	VitB5 B biosynthesis
640069709	9.74102	1.7987	134	RSP_1558	0	2-dehydropantoate 2-reductase
	9.0894	1.39255	134	RSP_1558	0	2-dehydropantoate 2-reductase
640069724	12.5451	2.48421	149	RSP_1574	0	Cytochrome b562	2.23596	e- transport
640069724	11.2157	2.23209	149	RSP_1574	0	Cytochrome b562
640069724	11.7296	1.99157	149	RSP_1574	0	Cytochrome b562
640069949	11.5625	1.92473	371	RSP_1791	0	Heavy metal-(Cd/Co/Hg/Pb/Zn)-translocating P-type ATPase( EC:3.6.1.- )	1.76012
640069949	9.74102	1.75256	371	RSP_1791	0	Heavy metal-(Cd/Co/Hg/Pb/Zn)-translocating P-type ATPase( EC:3.6.1.- )
	12.2227	1.60305	371	RSP_1791	0	Heavy metal-(Cd/Co/Hg/Pb/Zn)-translocating P-type ATPase( EC:3.6.1.- )
640070038	9.77456	2.32479	460	RSP_1878	lipB	lipoyltransferase	1.75261	lipoic acid metabolism
640070038	9.74102	1.78854	460	RSP_1878	lipB	lipoyltransferase
	8.38575	1.1445	460	RSP_1878	lipB	lipoyltransferase
640070191	10.4601	1.87527	610	RSP_2027	0	transcriptional regulator, LysR family	1.82665	LysR-type transcriptional regulators (LTTRs)
640070191	9.74102	1.78337	610	RSP_2027	0	transcriptional regulator, LysR family		regulate a diverse set of genes, including those involved
	8.17296	1.8213	610	RSP_2027	0	transcriptional regulator, LysR family		in virulence, metabolism, quorum sensing and motility
640070193	10.598	1.92855	612	RSP_2029	ucpA	short chain dehydrogenase( EC:1.- )	1.99072
640070193	9.74102	1.76605	612	RSP_2029	ucpA	short chain dehydrogenase( EC:1.- )
	8.95388	2.27755	612	RSP_2029	ucpA	short chain dehydrogenase( EC:1.- )
640070285	11.0934	3.35475	702	RSP_2115	envA	putative UDP-3-O-acyl N-acetylglucosamine deacetylase( EC:3.5.1.- )	2.69686	aminosugar metabolism
640070285	10.7404	2.39177	702	RSP_2115	envA	putative UDP-3-O-acyl N-acetylglucosamine deacetylase( EC:3.5.1.- )
	9.08596	2.34407	702	RSP_2115	envA	putative UDP-3-O-acyl N-acetylglucosamine deacetylase( EC:3.5.1.- )
640070747	10.5275	1.94574	1159	RSP_2570	pfpI	protease I	2.16337
640070747	9.74102	1.75793	1159	RSP_2570	pfpI	protease I
	7.32136	2.78643	1159	RSP_2570	pfpI	protease I
640072771	10.9828	2.18019	3223	RSP_3095	0	RNA polymerase sigma-70 factor	1.93861
640072771	9.74102	1.82634	3223	RSP_3095	0	RNA polymerase sigma-70 factor
640072771	9.74102	1.8093	3223	RSP_3095	0	RNA polymerase sigma-70 factor
640072865	10.168	2.33974	3316	RSP_3188	0	ApbE family protein	2.08511	Lack of the ApbC or ApbE protein results
640072865	10.3967	2.1636	3316	RSP_3188	0	ApbE family protein		in a defect in Fe-S cluster metabolism
	8.43928	1.752	3316	RSP_3188	0	ApbE family protein
640073296	10.691	4.22127	3744	RSP_3620	0	Cold-shock DNA-binding protein	2.55844
640073296	10.6669	2.53613	3744	RSP_3620	0	Cold-shock DNA-binding protein
	13.96	0.917914	3744	RSP_3620	0	Cold-shock DNA-binding protein
640102983	10.0666	3.9874	4106	RSP_3871	modA	ABC molybdate transporter, periplasmic binding protein ModA	3.4805
640102983	9.90103	3.71897	4106	RSP_3871	modA	ABC molybdate transporter, periplasmic binding protein ModA
640102983	11.7087	2.73513	4106	RSP_3871	modA	ABC molybdate transporter, periplasmic binding protein ModA
640102987	9.56109	2.46597	4110	RSP_3876	0	conserved hypothetical membrane protein	1.98303
640102987	9.74102	1.78111	4110	RSP_3876	0	conserved hypothetical membrane protein
	8.55024	1.702	4110	RSP_3876	0	conserved hypothetical membrane protein
640069495	10.7498	3.0505	4267	RSP_4157	0	Radical SAM superfamily protein	2.91007	methylgroup transfer
640069495	10.5593	2.98939	4267	RSP_4157	0	Radical SAM superfamily protein		methionine and cysteine biosyntheis
640069495	10.0226	2.69032	4267	RSP_4157	0	Radical SAM superfamily protein
640069496	9.84949	2.49889	4268	RSP_4158	0	Generic methyltransferase	2.29616	methylgroup transfer
640069496	10.5228	2.20866	4268	RSP_4158	0	Generic methyltransferase
640069496	10.666	2.18092	4268	RSP_4158	0	Generic methyltransferase
640103038	10.0737	2.02798	4352	RSP_4254	rnk	putative regulator of nucleoside diphosphate kinase protein	1.96657	P transfer
640103038	9.71367	1.9741	4352	RSP_4254	rnk	putative regulator of nucleoside diphosphate kinase protein
640103038	9.82951	1.89764	4352	RSP_4254	rnk	putative regulator of nucleoside diphosphate kinase protein
640072718	9.98971	2.33944	3170	RSP_6160	dorY	DMSO reductase regulatory protein DorY	2.22934	anaerobic metabolism
640072718	10.1609	1.93928	3170	RSP_6160	dorY	DMSO reductase regulatory protein DorY
	8.89208	2.40932	3170	RSP_6160	dorY	DMSO reductase regulatory protein DorY

## Sheet: runter microaerob
Name	kombinierter A Wert	Ratio Mittelwert	Zeile	RSP	Genname	Beschreibung
640071301	10.2931	0.751567	1704	RSP_0097	smoM	TRAP-T family sorbitol/mannitol transporter, periplasmic binding protein, SmoM						0.747459
640071301	11.0914	0.614715	1704	RSP_0097	smoM	TRAP-T family sorbitol/mannitol transporter, periplasmic binding protein, SmoM
640071301	10.7401	0.876097	1704	RSP_0097	smoM	TRAP-T family sorbitol/mannitol transporter, periplasmic binding protein, SmoM
640071466	14.6008	0.759353	1862	RSP_0258	pufA	LHI alpha, Light-harvesting B875 protein						0.666195
640071466	15.3992	0.598025	1862	RSP_0258	pufA	LHI alpha, Light-harvesting B875 protein
640071470	10.0355	0.641208	1866	RSP_0260	bchZ	putative chlorophyllide reductase, BchZ subunit( EC:1.18.- )						0.763407
640071470	10.2905	0.828027	1866	RSP_0260	bchZ	putative chlorophyllide reductase, BchZ subunit( EC:1.18.- )
640071470	10.6006	0.820987	1866	RSP_0260	bchZ	putative chlorophyllide reductase, BchZ subunit( EC:1.18.- )
640071472	11.0008	0.735659	1868	RSP_0262	bchX	Chlorophyllide reductase, BchX subunit( EC:1.18.6.1 )						0.792459
640071472	10.7428	0.857423	1868	RSP_0262	bchX	Chlorophyllide reductase, BchX subunit( EC:1.18.6.1 )
640071472	11.4287	0.784294	1868	RSP_0262	bchX	Chlorophyllide reductase, BchX subunit( EC:1.18.6.1 )
640071473	10.7724	0.747898	1869	RSP_0263	bchC	Chlorophyll synthesis pathway, bchC( EC:1.1.1.14 )						0.973221
640071473	10.7419	0.975345	1869	RSP_0263	bchC	Chlorophyll synthesis pathway, bchC( EC:1.1.1.14 )
640071473	9.32966	1.19642	1869	RSP_0263	bchC	Chlorophyll synthesis pathway, bchC( EC:1.1.1.14 )
640071487	10.518	0.710729	1883	RSP_0278	0	putative light-harvesting 1 (B870) complex assembly protein PucC						0.807741
640071487	10.4744	0.886	1883	RSP_0278	0	putative light-harvesting 1 (B870) complex assembly protein PucC
640071487	10.3195	0.826493	1883	RSP_0278	0	putative light-harvesting 1 (B870) complex assembly protein PucC
640071495	9.52414	0.686742	1891	RSP_0286	bchB	light-independent protochlorophyllide reductase subunit B( EC:1.18.- )						0.982558
640071495	10.8545	1.35762	1891	RSP_0286	bchB	light-independent protochlorophyllide reductase subunit B( EC:1.18.- )
640071495	11.6139	0.903308	1891	RSP_0286	bchB	light-independent protochlorophyllide reductase subunit B( EC:1.18.- )
640071497	11.5082	0.749252	1893	RSP_0288	bchL	Light-independent protochlorophyllide reductase iron protein( EC:1.18.- )						0.792628
640071497	11.5942	0.851874	1893	RSP_0288	bchL	Light-independent protochlorophyllide reductase iron protein( EC:1.18.- )
640071497	10.3441	0.776757	1893	RSP_0288	bchL	Light-independent protochlorophyllide reductase iron protein( EC:1.18.- )
640071498	10.3246	0.60486	1894	RSP_0289	bchM	Mg-protoporphyrin IX methyl transferase( EC:2.1.1.11 )						0.837576
640071498	12.0372	1.02001	1894	RSP_0289	bchM	Mg-protoporphyrin IX methyl transferase( EC:2.1.1.11 )
640071498	9.40382	0.887856	1894	RSP_0289	bchM	Mg-protoporphyrin IX methyl transferase( EC:2.1.1.11 )
640072064	14.7364	0.735475	2454	RSP_0842	0	putative porin						0.729593
640072064	15.1547	0.640194	2454	RSP_0842	0	putative porin
640072064	14.3466	0.813111	2454	RSP_0842	0	putative porin
640072136	10.6989	0.638256	2525	RSP_0911	dctQ	TRAP-T family C4-dicarboxylate transporter, DctQ (4TMs) subunit						0.71742
640072136	11.0252	0.635527	2525	RSP_0911	dctQ	TRAP-T family C4-dicarboxylate transporter, DctQ (4TMs) subunit
640072136	10.7342	0.878477	2525	RSP_0911	dctQ	TRAP-T family C4-dicarboxylate transporter, DctQ (4TMs) subunit
640072264	12.2146	0.5965	2651	RSP_1035	atpF	FoF1 ATP synthase, subunit B						0.662829
640072264	11.4537	0.595219	2651	RSP_1035	atpF	FoF1 ATP synthase, subunit B
640072264	10.7905	0.796768	2651	RSP_1035	atpF	FoF1 ATP synthase, subunit B
640072265	11.2007	0.663732	2652	RSP_1036	atpX	FoF1 ATP synthase, subunit B						0.620595
640072265	11.7747	0.626621	2652	RSP_1036	atpX	FoF1 ATP synthase, subunit B
640072265	11.2711	0.571432	2652	RSP_1036	atpX	FoF1 ATP synthase, subunit B
640072266	11.9966	0.724808	2653	RSP_1037	atpE	ATP synthase subunit C( EC:3.6.3.14 )						0.742227
640072266	13.2393	0.681212	2653	RSP_1037	atpE	ATP synthase subunit C( EC:3.6.3.14 )
640072266	12.3865	0.820662	2653	RSP_1037	atpE	ATP synthase subunit C( EC:3.6.3.14 )
640072267	9.92372	0.722692	2654	RSP_1038	atpB	ATP synthase subunit A( EC:3.6.3.14 )						0.666203
640072267	10.0848	0.691147	2654	RSP_1038	atpB	ATP synthase subunit A( EC:3.6.3.14 )
640072267	10.4702	0.58477	2654	RSP_1038	atpB	ATP synthase subunit A( EC:3.6.3.14 )
640072274	11.6126	0.693287	2661	RSP_1045	trmD	tRNA (guanine-N1-)-methyltransferase( EC:2.1.1.31 )						0.933659
640072274	11.1535	0.663494	2661	RSP_1045	trmD	tRNA (guanine-N1-)-methyltransferase( EC:2.1.1.31 )
640072274	9.80379	1.4442	2661	RSP_1045	trmD	tRNA (guanine-N1-)-methyltransferase( EC:2.1.1.31 )
640072343	11.6252	0.70747	2729	RSP_1112	Pnp	polyribonucleotide nucleotidyltransferase( EC:2.7.7.8 )						0.696597
640072343	10.8522	0.704809	2729	RSP_1112	Pnp	polyribonucleotide nucleotidyltransferase( EC:2.7.7.8 )
640072343	10.8211	0.677511	2729	RSP_1112	Pnp	polyribonucleotide nucleotidyltransferase( EC:2.7.7.8 )
640072370	11.71	0.751256	2756	RSP_1140	ilvE	branched-chain amino acid aminotransferase						0.754728
640072370	10.535	0.667879	2756	RSP_1140	ilvE	branched-chain amino acid aminotransferase
640072370	9.34786	0.845048	2756	RSP_1140	ilvE	branched-chain amino acid aminotransferase
640072483	9.8928	0.666652	2868	RSP_1257	phbC	putative polyhydroxyalkanoic synthase, PHA synthase						0.699329
640072483	10.1636	0.633107	2868	RSP_1257	phbC	putative polyhydroxyalkanoic synthase, PHA synthase
640072483	9.86673	0.798229	2868	RSP_1257	phbC	putative polyhydroxyalkanoic synthase, PHA synthase
640069855	11.8736	0.704034	278	RSP_1707	tufA	Elongation factor Tu (EF-Tu)						0.664049
640069855	12.5325	0.650811	278	RSP_1707	tufA	Elongation factor Tu (EF-Tu)
640069855	12.7774	0.637302	278	RSP_1707	tufA	Elongation factor Tu (EF-Tu)
640069869	11.8758	0.702269	291	RSP_1708	fusA1	Elongation factor G						0.692143
640069869	11.2711	0.568355	291	RSP_1708	fusA1	Elongation factor G
640069869	11.2132	0.805805	291	RSP_1708	fusA1	Elongation factor G
640069896	10.5607	0.722105	318	RSP_1739	rpoA	DNA-directed RNA polymerase alpha subunit						0.708657
640069896	11.9375	0.70493	318	RSP_1739	rpoA	DNA-directed RNA polymerase alpha subunit
640069896	10.4929	0.698935	318	RSP_1739	rpoA	DNA-directed RNA polymerase alpha subunit
640070283	9.9385	0.697739	700	RSP_2113	ftsA	cell division protein FtsA						0.787662
640070283	10.7313	0.654098	700	RSP_2113	ftsA	cell division protein FtsA
640070283	9.82352	1.01115	700	RSP_2113	ftsA	cell division protein FtsA
640070470	11.0644	0.749378	883	RSP_2297	atpA	ATP synthase subunit A( EC:3.6.3.14 )						0.764726
640070470	10.8033	0.744732	883	RSP_2297	atpA	ATP synthase subunit A( EC:3.6.3.14 )
640070470	10.3429	0.800069	883	RSP_2297	atpA	ATP synthase subunit A( EC:3.6.3.14 )
640070471	10.8137	0.717602	884	RSP_2298	atpG	ATP synthase subunit C( EC:3.6.3.14 )						0.753778
640070471	10.2713	0.705947	884	RSP_2298	atpG	ATP synthase subunit C( EC:3.6.3.14 )
640070471	12.466	0.837785	884	RSP_2298	atpG	ATP synthase subunit C( EC:3.6.3.14 )
640070472	11.0954	0.688143	885	RSP_2299	atpD	ATP synthase subunit B( EC:3.6.3.14 )						0.673513
640070472	11.8522	0.68013	885	RSP_2299	atpD	ATP synthase subunit B( EC:3.6.3.14 )
640070472	10.7181	0.652266	885	RSP_2299	atpD	ATP synthase subunit B( EC:3.6.3.14 )
640070473	11.6454	0.757558	886	RSP_2300	atpC	ATP synthase, delta/epsilon subunit( EC:3.6.3.14 )						0.817997
640070473	10.2222	0.864661	886	RSP_2300	atpC	ATP synthase, delta/epsilon subunit( EC:3.6.3.14 )
640070473	10.6715	0.831772	886	RSP_2300	atpC	ATP synthase, delta/epsilon subunit( EC:3.6.3.14 )
640070521	10.0145	0.683418	934	RSP_2346	0	Cold-shock DNA-binding domain protein						0.568208
640070521	11.2711	0.54951	934	RSP_2346	0	Cold-shock DNA-binding domain protein
640070521	11.2711	0.471696	934	RSP_2346	0	Cold-shock DNA-binding domain protein
640070971	10.5565	0.754047	1381	RSP_2861	tsf	elongation factor Ts						0.705461
640070971	10.2787	0.705798	1381	RSP_2861	tsf	elongation factor Ts
640070971	10.6699	0.656539	1381	RSP_2861	tsf	elongation factor Ts
640071155	11.182	0.710703	1561	RSP_2968	0	dihydrolipoamide dehydrogenase						0.629755
640071155	10.3356	0.657045	1561	RSP_2968	0	dihydrolipoamide dehydrogenase
640071155	11.2711	0.521517	1561	RSP_2968	0	dihydrolipoamide dehydrogenase
640073203	11.2711	0.560338	3652	RSP_3539	0	Hemolysin-type calcium-binding region, RTX						0.469269
640073203	11.2711	0.434619	3652	RSP_3539	0	Hemolysin-type calcium-binding region, RTX
640073203	11.2711	0.412849	3652	RSP_3539	0	Hemolysin-type calcium-binding region, RTX
640073204	11.2711	0.58048	3653	RSP_3540	0	Putative adhesin or RTX toxin						0.64433
640073204	11.2711	0.539827	3653	RSP_3540	0	Putative adhesin or RTX toxin
640073204	12.6768	0.812684	3653	RSP_3540	0	Putative adhesin or RTX toxin
640070667	10.6568	0.693561	1079	RSP_4045	fbaB	fructose-bisphosphate aldolase( EC:4.1.2.13 )						0.706734
640070667	10.9263	0.632758	1079	RSP_4045	fbaB	fructose-bisphosphate aldolase( EC:4.1.2.13 )
640070667	11.1567	0.793884	1079	RSP_4045	fbaB	fructose-bisphosphate aldolase( EC:4.1.2.13 )
640070665	11.2711	0.547217	1077	RSP_4047	pdhAa	Pyruvate dehydrogenase E1 component, alpha subunit( EC:1.2.4.1 )						0.618386
640070665	11.2711	0.45186	1077	RSP_4047	pdhAa	Pyruvate dehydrogenase E1 component, alpha subunit( EC:1.2.4.1 )
640070665	11.9468	0.856082	1077	RSP_4047	pdhAa	Pyruvate dehydrogenase E1 component, alpha subunit( EC:1.2.4.1 )
640070664	12.1296	0.756092	1076	RSP_4049	pdhAb	dihydrolipoamide acetyltransferase( EC:1.2.4.1 )						0.576041
640070664	11.2711	0.531477	1076	RSP_4049	pdhAb	dihydrolipoamide acetyltransferase( EC:1.2.4.1 )
640070664	11.2711	0.440553	1076	RSP_4049	pdhAb	dihydrolipoamide acetyltransferase( EC:1.2.4.1 )
640070663	10.9284	0.644086	1075	RSP_4050	pdhB	Dihydrolipoamide acetyltransferase component (E2) of pyruvate dehydrogenase complex( EC:2.3.1.12 )						0.548771
640070663	11.2711	0.581139	1075	RSP_4050	pdhB	Dihydrolipoamide acetyltransferase component (E2) of pyruvate dehydrogenase complex( EC:2.3.1.12 )
640070663	11.2711	0.421089	1075	RSP_4050	pdhB	Dihydrolipoamide acetyltransferase component (E2) of pyruvate dehydrogenase complex( EC:2.3.1.12 )
640071467	15.4956	0.686233	1863	RSP_6108	pufB	LHI beta, Light-harvesting B875 subunit						0.677286
640071467	15.5353	0.67684	1863	RSP_6108	pufB	LHI beta, Light-harvesting B875 subunit
640071467	15.5642	0.668784	1863	RSP_6108	pufB	LHI beta, Light-harvesting B875 subunit
